# Supplementary material for: Center of Pressure Measurement Accuracy via Insoles with a Reduced Pressure Sensor Number during Gaits
Source: Sensors (Basel). 2024 Jul 29;24(15):4918. doi: 10.3390/s24154918 (PMC11315048; doi:10.3390/s24154918)
Supplement: Supplementary file 1 [file sensors-24-04918-s001.zip]

Archive with 1 entries (1 files):
- sensors-3106387-supplementary.xlsx
