# Supplementary material for: Center of Pressure Measurement Accuracy via Insoles with a Reduced Pressure Sensor Number during Gaits
Source: Sensors (Basel). 2024 Jul 29;24(15):4918. doi: 10.3390/s24154918 (PMC11315048; doi:10.3390/s24154918)
Supplement: Supplementary file 1 [file sensors-24-04918-s001.zip › sensors-3106387-supplementary.xlsx]

## Sheet: Running
Subject	3X	3Y	5X	5Y	7X	7Y	9X	9Y	11X	11Y	13X	13Y	15X	15Y	17X	17Y	99X	99Y
1	0	0	0.136813	0	0.740808	3.50245	1.09645	6.0912	0.268688	7.24303	0.16873	5.28111	0.0610302	4.27756	0.230807	3.83193	0.63	8.83
	3.98901	16.8022	0.943116	9.38037	1.54649	21.0105	1.60891	28.0905	0.254133	28.05	0.759157	22.2037	0.610178	18.0632	1.00539	19.2693	0.52	25.2
	0.230769	33.4176	2.53211	19.7468	1.41615	33.6173	1.22031	43.603	4.06084	44.4902	2.07101	34.8845	3.01698	32.8379	1.8493	33.0334	3.26	42.84
	1.94	54.16	7.27751	44.0238	5.57	54.4205	4.89817	64.1175	7.34388	61.6476	5.07747	52.1756	5.87262	48.9619	4.21357	48.1642	5.89	55.66
	5.1028	70.486	11.2349	60.1685	8.96959	69.0907	7.61981	77.6402	9.65264	72.7694	7.01412	63.0199	7.96416	60.1078	5.98065	59.2751	7.63	65.49
	7.03774	84.8679	14.0894	76.0347	11.0762	82.8191	9.40318	91.5994	11.1237	84.3038	8.35271	74.8546	9.47125	72.0282	7.25914	71.4806	8.94	76.89
	9.37143	101.124	17.4109	93.9059	13.7498	97.8583	11.4937	105.593	12.7622	96.0294	9.88476	87.1875	11.1648	84.4537	8.70321	84.554	10.03	88.44
	11.0673	117.413	21.1716	115.506	16.5621	114.758	13.5962	120.457	14.3941	108.884	11.4386	100.781	12.8555	98.0142	10.1867	98.801	11.18	99.81
	13.2451	133.971	24.5313	135.298	19.2264	130.016	15.5404	133.295	15.8363	121.237	12.8373	114.603	14.467	111.61	11.6424	113.347	12.56	112.12
	14.6535	149.406	28.8956	159.948	22.706	149.003	18.0368	148.179	17.7919	136.65	14.6945	131.357	16.5231	128.388	13.4119	131.063	13.48	124.94
	14.57	158.43	29.3249	172.635	24.112	161.006	19.2839	157.909	18.7022	149.309	15.7252	145.517	18.0038	146.045	14.5136	148.831	14.42	139.54
	15.2524	158.709	29.9421	173.62	25.9706	165.543	21.5581	163.496	20.6426	161.541	17.5006	158.259	19.6981	155.151	15.8197	156.987	15.45	151.25
	16.7	159.3	30.9985	174.826	26.7388	166.415	23.02	166.329	22.1044	164.375	18.7818	160.759	20.7192	157.309	16.7186	158.913	16.88	156.19
	19.0667	160.267	32.5773	176.642	27.8981	167.74	24.1964	168.226	23.2809	166.272	19.7679	162.435	21.4631	158.798	17.4639	160.291	17.96	160.06
	21.4026	161.221	33.9809	178.333	28.8132	168.862	24.8524	169.731	23.9369	167.777	20.4166	163.898	21.8754	160.155	17.9779	161.596	18.71	162.88
	24.0536	162.304	35.3948	181.342	29.7203	170.892	26.2274	174.217	25.3119	172.262	21.6288	167.926	22.8248	163.713	18.9377	164.887	19.23	165.87
	23.3824	162.029	35.144	184.849	29.6051	173.427	25.5583	176.917	24.6427	174.962	20.8773	170.358	21.6956	166.324	18.2085	167.508	19.55	168.45
	38	168	37.8536	192.677	31.9154	179.502	25.8306	182.088	24.9151	180.134	20.7536	175.029	21.3362	170.774	18.2204	171.958	18.85	170.33
2	4.42688	26.9302	0.577291	30.3799	1.8504	36.9785	1.3168	30.8344	2.62908	29.6577	1.10108	25.0743	2.64624	27.0883	1.84191	28.4011	4.53	23.62
	1.49386	61.0516	6.96771	75.7181	7.00784	71.7581	5.9337	62.3175	6.50384	55.4262	5.12707	53.3965	7.10112	55.3241	5.34747	55.4725	6.85	35.64
	4.94372	84.3701	12.6177	103.329	10.9496	90.9577	9.03629	78.3211	9.03734	68.296	7.51405	67.0527	9.86076	69.7363	7.55458	69.8977	8.85	46.07
	8.61555	103.95	18.3987	132.311	14.6279	109.815	11.9926	94.4243	11.3924	81.4192	9.77225	80.7686	12.4244	83.2371	9.75514	83.6203	10.16	54.91
	11.1364	117.966	20.1334	143.448	16.6817	119.099	13.9777	102.626	12.9338	88.8948	11.3046	89.8368	14.25	93.23	11.1375	93.8666	11.34	64
	15.6386	148.166	22.3169	158.189	18.674	130.119	15.8637	112.267	14.4399	97.9684	12.7546	100.054	15.9392	103.727	12.515	106.458	12.23	72.3
	16.429	148.491	23.4209	168.343	20.1497	138.784	17.3214	119.928	15.6444	105.96	13.984	109.422	17.5151	114.763	13.5191	116.522	13.13	81.17
	17.089	148.763	22.9508	171.184	21.2063	144.671	18.7642	126.159	16.9201	114.376	15.3396	119.715	19.0947	124.458	14.5588	125.24	13.95	88.73
	16.9779	148.718	23.0431	171.665	22.0031	147.35	20.2333	130.305	18.398	123.981	16.7747	130.101	20.5533	131.742	15.4768	131.734	15.09	96.09
	17.9226	149.107	23.5224	171.992	24.0685	153.022	22.6442	136.931	20.8906	134.316	18.9145	139.345	22.6	139.059	16.9799	138.085	16.29	101.18
	18.9856	149.545	24.0385	172.158	24.2188	152.833	23.8477	139.554	22.0941	136.939	19.9514	141.713	23.5714	140.838	17.9031	139.666	17.64	104.8
	20.6769	150.242	24.8968	172.443	24.5817	152.735	25.2162	142.331	23.4625	139.716	21.1249	144.187	24.621	142.673	18.9418	141.305	19.09	107.4
	25.2727	152.136	27.2161	173.443	25.7381	152.961	26.8703	144.598	25.1166	141.983	22.6197	146.276	25.9133	144.166	20.3	142.677	20.54	109.79
	32.379	155.065	32.3678	182.163	28.3752	157.567	28.928	148.997	27.1744	146.382	24.5302	150.204	27.5318	146.987	22.192	145.301	21.69	111.23
	40.7972	158.535	36.1399	185.271	30.3717	159.107	30.3199	150.895	28.5662	148.28	26.0155	152.028	28.7132	148.291	23.7369	146.614	21.7	112.1
	38.7273	157.682	35.2346	187.443	29.9308	160.479	29.5356	153.022	27.7819	150.407	25.6457	154.099	28.3313	150.056	23.8752	148.392	21.07	112.24
	21.8182	132.727	28.9414	194.143	26.1536	164.064	26.2324	157.018	24.4788	154.403	21.7468	156.413	24.8554	152.614	20.5013	150.952	21	110.79
3	0	0	1.20868	0	0.168455	3.22282	0.458412	5.00222	0.664378	6.74396	0.456117	5.22431	0.362893	4.39531	0.286073	4.26108	0.98	6.23
	5.23636	31.8545	1.23352	19.2527	1.9399	22.5597	2.33704	23.788	0.0699639	23.1724	0.331159	19.5202	0.356708	16.9086	0.580197	21.6184	0.59	22.2
	12.2182	74.3273	6.74367	51.7468	3.55218	49.2182	3.80524	46.1219	0.496267	40.235	1.27473	36.0678	0.489516	34.0077	0.859101	40.8319	1.24	39.4
	16.7547	101.925	11.5221	79.4412	4.30154	67.5328	4.5178	60.861	0.638379	51.0824	0.259358	52.3126	1.73074	52.8374	1.00667	60.5428	3.21	57.22
	2.16393	155	3.65299	141.119	0.56688	98.6102	0.767236	84.9452	1.78113	68.6117	1.81593	69.9387	4.24397	71.0101	3.14929	81.2195	4.44	72.69
	2	156.716	7.79444	165.833	7.48661	117.924	5.03607	100.849	5.46496	82.0219	5.266	86.2256	7.83633	89.1987	6.28721	97.9998	5.85	87.94
	7.47126	158.971	13.3896	169.572	12.2479	126.923	9.72919	111.376	8.59843	92.9445	8.18701	100.563	11.0649	105.653	9.00777	112.991	7.49	101.14
	11.4583	160.615	17.0516	171.897	15.7908	133.251	13.1599	118.295	11.1242	101.197	10.5755	110.449	13.7556	114.721	11.3171	121.062	8.86	111.24
	15.1346	162.13	20.4683	174.405	19.9519	141.482	17.1142	126.771	14.3729	113.223	13.4393	121.08	16.6564	124.164	13.7624	129.403	10.33	121.9
	17.625	163.156	22.5577	175.804	22.4632	145.866	19.8479	132.156	16.8914	122.509	15.5503	129.125	18.798	131.09	15.5443	135.462	11.44	132.05
	19.641	163.987	24.2889	177.165	24.9852	150.778	23.2479	138.918	20.3208	132.586	18.2331	137.459	21.3106	138.041	17.5479	141.47	12.9	139.29
	22.569	165.194	26.5853	178.791	27.8964	155.703	27.3878	146.967	24.4607	140.635	21.4196	143.843	24.0941	143.25	19.8457	145.925	15.12	146.08
	25.1091	166.241	28.6612	180.82	29.4566	157.248	29.9584	150.815	27.0313	144.483	23.4773	146.869	25.8075	145.725	21.3016	148.044	16.76	150.5
	30.2667	168.367	32.31	184.22	31.9193	159.502	31.9798	153.497	29.0527	147.165	25.1582	148.991	27.2022	147.456	22.5031	149.533	18.15	154.38
	33.3239	169.627	34.3106	187.36	33.4815	161.906	33.2039	156.027	30.2768	149.695	26.2094	150.926	27.9831	149.182	23.4492	151.158	18.97	157.92
	38.16	171.62	36.7408	191.312	35.4474	165.022	34.8285	158.969	31.9013	152.637	27.7567	153.3	29.2964	151.085	24.8974	152.982	19.73	160.69
	36.5455	170.955	35.9643	193.446	34.8244	166.491	34.0164	160.679	31.0892	154.347	26.9129	154.359	28.7109	151.737	24.6979	153.738	19.7	163.59
	50	176.5	39.8981	198.667	36.809	169.072	36.523	161.899	33.5959	155.567	28.0534	154.764	29.9767	151.316	25.4886	153.181	21.28	167.18
4	0	0	2.66113	0	0.796009	6.09032	0.796009	6.09032	0.796009	6.09032	0.580271	4.4583	0.549059	3.49252	0.426526	2.86884	1.6	5.63
	0	0	3.29604	0	0.242443	9.63265	1.43432	19.5753	0.7894	21.3879	0.605612	14.8255	0.368118	11.5983	0.327258	9.90429	1.08	14.28
	5.56522	33.8551	0.296597	20.6726	3.38257	28.5	5.08876	39.0238	3.55124	40.7609	2.81786	29.3908	2.10785	23.4196	1.91901	23.5489	0.81	32.52
	9.04348	55.0145	1.84055	36.1524	2.25077	59.3006	4.14038	65.0829	2.42815	64.4605	3.1763	50.0555	0.101702	47.9908	0.433191	49.3792	2.68	61.17
	12.1739	74.058	3.88222	51.1	2.07873	76.9419	4.16326	80.2488	1.04412	78.8353	2.76337	62.9703	1.58468	62.9582	0.906609	65.5052	6.13	79.49
	7.68421	97.3421	4.32832	88.6446	3.44993	100.788	1.147	103.578	3.28153	98.1142	1.92866	85.5596	5.57206	83.1161	4.39243	85.2916	8.92	92.35
	1.2093	119.14	8.464	110.712	6.58826	116.195	3.88475	117.268	5.55061	109.8	4.13061	98.2804	8.05495	96.4791	6.60181	99.0447	10.53	102.54
	0	140.683	10.0928	122.783	8.37104	126.096	5.55169	127.067	6.85564	118.359	5.30862	108.28	9.62812	106.683	8.06436	111.042	12.17	112.01
	0.365854	156.043	10.9499	135.153	9.86153	136.669	6.82393	135.785	7.7852	127.313	6.31346	119.5	11.0969	118.114	9.39049	123.415	13.56	122.12
	2.31111	156.844	12.8395	151.091	11.5928	148.368	8.6401	146.55	9.2101	138.723	7.87751	133.765	13.1618	132.448	11.0884	136.558	14.86	132.35
	3.26316	157.237	14.2553	162.259	14.3724	161.822	11.1729	158.516	11.3696	153.193	9.88327	149.442	15.3699	147.328	12.8547	149.925	15.96	143.77
	4.40404	157.707	15.7788	164.541	15.3684	163.316	12.9425	162.374	12.9425	162.374	11.2667	157.73	16.8415	153.857	14.0658	155.696	17.25	150.85
	6.77228	158.683	18.7257	171.994	17.2607	168.097	15.6083	169.248	15.6083	169.248	13.5812	163.857	18.871	158.54	15.9045	159.838	18.88	155.01
	10.3838	160.172	21.0346	173.215	18.7426	168.869	18.4625	173.967	18.4625	173.967	16.0993	168.094	21.0936	161.619	17.8745	162.56	20.43	157.97
	15.9101	162.449	24.5493	175.068	20.9038	169.917	20.2797	175.431	20.2797	175.431	17.7757	169.476	22.5308	162.533	19.4091	163.473	21.86	160.07
	22.3733	165.113	28.2641	176.78	23.1299	170.854	22.0563	176.954	22.0563	176.954	19.5019	170.955	23.963	163.507	20.9169	164.438	23.14	161.96
	26.9508	167	30.7896	178.48	24.8778	172.1	23.3013	178.931	23.3013	178.931	20.7176	172.647	24.7497	164.88	22.0342	165.858	24	164.34
	28.8571	167.786	31.8732	180.551	26.149	174.075	23.9086	182.029	23.9086	182.029	21.4503	175.319	24.8797	167.419	22.3513	168.285	23.68	166.71
	25.3333	166.333	31.064	182.161	26.3387	176.09	23.4656	185.497	23.4656	185.497	20.8811	178.285	23.6282	170.884	21.2776	171.529	23.01	169.28
	24	146	28.2595	185.5	24.6336	179	21.8461	189.053	21.8461	189.053	18.633	182.053	21.1648	174.888	19.8922	176.016	21.6	170.66
5	0	0	1.66954	0	0.55535	3.45082	0.0500125	7.14731	0.0500125	7.14731	0.0647663	5.10888	0.189189	4.07568	0.0508005	3.44951	0.7	9.44
	6.41558	38.1234	1.34633	23.2976	2.14064	33.6894	3.26254	38.8101	1.68008	39.5976	2.03341	31.8297	1.50174	26.3446	1.92107	24.2552	0.8	34.9
	10.075	59.8688	3.29767	39.2582	2.42944	53.3076	2.53656	65.2878	0.0484187	64.8302	1.467	52.6426	0.233011	48.3224	0.782261	45.3067	4.03	55.54
	13.9286	82.7679	3.2749	69.0833	1.3043	76.8977	1.61863	84.9622	1.20874	81.9383	0.484769	71.1694	1.57853	67.0393	0.064633	63.2826	5.98	73.66
	10.9032	107.371	0.842334	102.408	2.01316	99.59	0.96513	102.366	3.41544	96.9364	1.40039	87.1529	3.72039	83.5571	1.58542	79.1254	8.03	87.13
	8.58	130.185	4.03255	129.668	4.59797	117.465	3.02732	116.075	5.02045	109.294	2.86899	101.539	5.6025	98.6936	2.8991	93.957	9.59	98.61
	8.92157	145.221	6.99646	151.106	6.9945	131.821	4.96926	127.274	6.51969	120.083	4.1631	114.091	7.20518	111.883	3.96682	106.842	10.85	107.93
	7.82524	161.84	10.5654	169.616	9.63024	144.464	7.13151	137.265	8.25265	130.17	5.74019	125.59	9.06827	123.504	5.31619	118.537	12.19	117.23
	6.15789	162.513	12.8414	176.336	11.9618	152.505	9.2361	144.376	9.89615	138.927	7.28009	135.556	10.7363	134.387	6.42802	127.635	13.17	126.27
	4.2623	163.279	14.7788	186	14.2597	162.673	11.4471	153.48	11.6102	152.07	8.82746	149.889	12.6471	148.913	7.61929	139.641	14.46	136.66
	1.2093	164.512	17.1056	187.48	16.7134	167.784	14.0338	159.546	14.0338	159.546	11.0914	158.613	15.1129	156.902	9.4535	146.092	16.29	144.52
	1.38931	165.561	19.0083	188.695	18.4695	170.779	16.5704	165.191	16.5704	165.191	13.4077	163.983	17.3876	161.407	11.4174	149.719	18.55	151.09
	5.2	167.1	21.7595	190.546	21.0239	175.045	19.486	171.176	19.486	171.176	16.035	169.625	19.9243	166.001	13.5241	153.381	20.82	156.35
	10.2143	169.125	25.2265	193.019	23.1559	176.515	21.6475	173.912	21.6475	173.912	18.0567	172.211	21.7759	168.036	15.1537	155.069	22.95	160.2
	16.7742	171.774	29.5598	196.592	25.8898	178.81	24.0426	176.922	24.0426	176.922	20.3665	175.038	23.8068	170.261	17.0004	156.94	25.06	164.23
	21.0137	173.486	32.4224	199.905	28.0728	181.555	25.7774	180.548	25.7774	180.548	22.2896	178.411	25.3198	173.116	18.6456	159.399	26.47	166.92
	20.5	173.279	33.3356	203.044	29.455	185.005	26.1923	183.953	26.1923	183.953	23.2124	181.821	25.7878	176.364	19.4387	162.254	27.4	169.3
	7.42857	168	32.1362	207.1	29.4261	189.524	26.5976	191.091	26.5976	191.091	23.4882	188.429	25.5338	182.828	19.1996	167.87	27.53	171.2
	26	154.5	30.2759	210.08	28.1174	191.876	25.2728	193.542	25.2728	193.542	21.9224	192.438	23.7538	187.114	17.4165	171.966	26.84	171.29
	26	154.5	30.7228	210.541	27.9606	190.967	24.9835	193.356	24.9835	193.356	21.4174	192.193	22.7192	187.984	16.9825	173.655	26.17	172.08
6	5.29781	31.4812	2.86228	13.0882	4.67395	19.1347	4.67395	19.1347	4.67395	19.1347	3.35355	22.597	0.818412	28.7196	0.85121	25.5331	1.19	13.57
	5.0315	29.8987	3.48602	12.3787	4.16706	14.6004	4.16706	14.6004	4.16706	14.6004	3.09203	20.4736	1.97768	31.0918	1.76656	26.8256	1.73	9.03
	3.87743	23.0409	3.01148	8.8023	2.47965	7.21111	1.45985	0.920311	2.47399	1.42055	1.75154	13.424	3.07	25.5688	2.64684	21.9318	2.69	1.35
	5.85281	0.577922	4.59184	5.4898	3.38031	13.0042	1.61165	20.7659	4.10235	25.1355	2.45836	5.88779	1.44399	5.92925	1.35463	2.90337	1.12	22.36
	12.1714	35.7774	9.23628	31.2927	7.12193	37.7535	4.42593	43.4925	7.21217	45.3708	5.43735	27.0753	1.99979	15.638	1.55704	18.1298	2.46	43.4
	17.3766	65.3691	13.6666	58.1131	10.4647	60.4021	6.60438	63.2905	9.22714	61.2782	7.2968	43.6579	4.29333	32.6154	3.60275	34.9843	4.86	60.97
	22.3232	87.3485	17.8989	82.0186	13.6329	79.2258	8.89309	78.7101	11.0837	73.4848	8.97901	56.0786	6.35209	45.6059	5.453	48.2544	6.25	72.76
	26.223	105.684	22.4713	107.741	17.4481	98.5985	12.0214	94.4039	13.4814	86.348	11.2436	70.4466	8.80134	60.5806	7.7628	63.2789	7.55	83.86
	28.9123	119.89	25.4499	127.372	19.9035	113.6	14.084	106.642	15.0314	97.1034	12.9217	83.4679	10.7546	73.5154	9.62394	76.5364	8.62	94.05
	31.0909	132.556	29.4475	149.122	22.7368	129.278	16.3304	121.173	16.8097	110.308	14.7154	97.781	12.8048	87.9824	11.584	91.3617	9.53	104.11
	31.8816	132.875	30.9091	163.707	24.0743	140.251	17.5653	130.444	17.7916	120.26	15.7699	109.337	14.1302	99.93	12.652	102.022	10.09	114.21
	32.5377	133.14	31.7367	165.053	25.7625	144.535	19.4636	135.088	19.4439	127.813	17.5145	119	15.9997	109.781	14.2643	110.605	11.04	124.91
	33.433	133.502	32.7143	166.454	27.699	149.15	21.8449	140.572	21.75	137.44	19.4918	127.793	17.8943	117.154	15.8394	116.991	12.08	134.01
	34.0539	133.753	33.3722	167.446	28.9475	152.221	23.9322	145.478	23.8672	144.366	21.3244	133.931	19.5566	122.189	17.156	121.3	13.5	142.82
	34.4593	133.916	33.8612	168.426	30.005	154.758	26.5322	150.844	26.5322	150.844	23.4859	139.472	21.4675	126.646	18.7055	125.071	15.12	149.59
	35.7806	134.45	34.9992	169.711	31.9993	158.795	29.3884	156.696	29.3884	156.696	25.7938	144.33	23.4333	130.491	20.3421	128.314	17.39	156.07
	38.5646	135.574	37.0837	171.263	33.6171	160.018	31.6786	159.397	31.6786	159.397	27.7216	146.582	25.0207	132.253	21.7961	129.848	19.27	160.93
	42.6189	137.211	39.937	173.37	36.0602	161.893	35.1894	163.625	35.1894	163.625	30.7022	150.057	27.487	134.891	24.1619	132.203	21.48	164.82
	45.9152	138.543	42.114	174.986	38.2932	163.664	37.2748	165.346	37.2748	165.346	32.665	151.483	29.0672	135.963	25.9426	133.311	23.2	168.4
	48.0312	139.397	43.4387	176.06	40.1516	165.27	38.9692	166.949	38.9692	166.949	34.3391	152.799	30.4057	136.95	27.722	134.443	24.27	169.53
	48.0467	139.403	43.3736	176.695	40.5382	166.204	39.2984	167.876	39.2984	167.876	34.8178	153.65	30.7981	137.572	28.3438	135.118	24.58	170.52
	46.5724	138.808	42.3418	177.745	39.4301	166.807	38.5476	168.038	38.5476	168.038	33.6502	153.499	29.9062	137.395	27.3967	134.886	23.95	171.16
	40.0242	136.164	38.8281	179.955	35.5518	167.302	35.5518	167.302	35.5518	167.302	30.6166	152.915	27.6941	136.653	24.9159	133.978	22.35	171.35
	29.5047	131.915	33.7835	178.357	30.6833	164.517	30.6833	164.517	30.6833	164.517	25.9759	150.603	24.1714	134.833	21.3266	132.135	19.45	167.85
7	2.3908	14.2069	0.654282	7.49091	1.13993	8.33841	1.53996	10.739	0.862687	11.7964	0.690025	8.65209	0.399367	6.97658	0.264586	3.76153	0.21	13.72
	5.1358	30.5185	1.05557	27.9735	0.945686	37.3567	0.155906	37.974	1.49879	38.4956	1.60007	36.7138	2.74839	34.5644	2.44253	24.043	3.47	47.33
	2.09195	67.2241	8.92236	68.972	7.40345	71.9685	5.99425	69.0999	6.92447	66.0403	5.97908	61.6705	7.4292	59.5464	6.53857	42.885	7.35	72.28
	5.36957	97.2228	12.9029	100.873	10.5449	96.8737	8.85934	95.4981	9.42644	88.4359	8.38659	83.8007	10.2	81.3933	9.13649	60.0596	9.22	91.53
	9.81633	118.454	16.5647	122.213	13.4939	113.409	11.5143	111.337	11.6495	102.206	10.4805	98.3292	12.5112	95.8933	11.322	72.0935	10.7	104.78
	14.8932	137.374	20.8217	143.23	17.1374	130.23	14.7146	126.055	14.3551	115.603	12.9628	112.158	15.3089	110.513	13.9551	84.6696	12.52	118.16
	19.0667	160.129	24.2583	163.715	20.1299	146.674	17.529	140.909	16.8113	130.018	15.3759	127.728	17.9988	126.348	16.6197	98.4477	14.43	132.2
	23.1111	174.333	27.8187	180.452	23.5741	161.407	20.9797	154.554	20.0022	144.871	18.3559	143.684	21.1796	142.039	19.6536	112.572	16.62	148.39
	26	175.5	30.1444	193.66	26.6498	175.232	24.53	168.604	23.8828	165.504	22.0263	165.168	25.0609	162.098	23.0062	130.698	18.91	166.16
	30.2623	177.221	32.786	195.726	29.8123	180.278	29.4631	177.853	28.9514	176.199	26.2039	173.994	28.6802	168.917	26.3115	136.908	21.65	174.94
	38.3158	180.474	37.1933	199.216	33.1893	183.001	32.4251	180.563	31.9135	178.909	28.8628	176.34	30.8625	170.639	28.616	138.872	23.84	179.44
	44.5714	183	40.1485	201.661	35.9346	185.441	34.7895	182.945	34.2779	181.291	31.2522	178.501	32.8005	172.19	30.9868	141.008	25.85	183.36
	52	186	43.0564	204.532	39.2898	188.907	37.6354	186.24	37.1238	184.586	34.2206	181.466	35.1668	174.3	33.9284	143.838	27.48	186.71
	52	186	42.341	206.055	40.2386	191.947	38.4081	189.017	37.8965	187.362	34.9255	183.669	35.7007	176.087	35.4992	146.848	28.97	190.94
	52	186	40.4382	210.106	39.2023	196.216	37.3471	192.905	36.8355	191.251	34.0433	187.266	34.9259	179.403	34.7244	150.164	28.57	195.06
	52	186	37.8924	215.526	36.4186	199.924	35.2469	196.001	34.7352	194.347	32.619	191.286	33.7471	182.85	33.5455	153.611	27.49	198.9
8	11.1373	4.54902	6.46389	1.74722	1.20348	5.56898	0.324897	5.77729	1.07526	8.58159	0.915865	11.4089	0.0516893	9.63461	0.248013	8.79221	0.12	15.96
	23.2364	9.49091	16.5765	7.50944	4.46791	8.15462	2.66741	7.92657	5.58264	16.9331	4.64655	25.2432	3.04361	28.2152	3.20164	26.4186	1.42	30.45
	27.4035	11.193	20.4115	10.3716	6.54157	5.88657	4.32226	5.61887	7.70993	17.6252	6.56897	26.3679	4.83562	29.8216	4.96411	28.357	3.47	34.3
	31.197	12.7424	23.0341	11.784	8.65204	2.54267	6.25536	2.28926	9.15422	14.2789	7.84094	22.3703	6.16815	25.7919	6.16708	24.5791	4.85	29.52
	31.5556	12.8889	23.555	12.4175	9.82199	0.746602	7.47628	1.41387	9.97469	10.3564	8.62817	17.1843	7.1044	18.8053	6.94745	17.9842	6.02	22.3
	34.2169	13.9759	25.3457	13.4318	11.98	4.96393	9.46069	5.59867	11.2986	4.62852	9.80814	9.87662	8.65772	9.89783	8.28365	9.73565	7.36	14.18
	35.8989	14.6629	26.8339	14.8586	13.8636	8.98785	11.2845	9.53849	12.5754	0.772329	11.0517	4.26962	9.96961	1.36472	9.30528	1.85443	8.42	7.03
	37.0106	15.117	26.4443	9.78218	14.9453	9.84353	12.4912	11.1573	13.354	4.52913	11.8732	1.71098	11.0216	3.09017	10.2098	2.16469	9.66	0.02
	38.398	15.6837	28.7656	16.6016	17.1379	16.4451	14.6893	17.9081	14.8722	16.4995	13.2524	11.7584	12.6914	11.9635	11.5372	10.1118	10.66	6.39
	38.6634	15.7921	29.0463	16.9798	18.5962	20.5841	16.2467	22.1876	16.2467	22.1876	14.4869	18.3146	13.8904	15.9687	12.4928	13.644	11.78	12.23
	39.3663	16.0792	29.6254	17.6203	19.97	24.0589	17.8106	26.3849	17.8106	26.3849	15.848	21.7696	15.188	18.8389	13.6089	16.166	12.72	15.81
	40.3725	16.4902	30.2526	18.0808	20.4211	24.4066	18.9078	28.6279	18.9078	28.6279	16.7895	23.6097	16.0618	20.3494	14.3873	17.4992	13.97	18.79
	41.596	16.9899	31.0484	18.7674	20.9261	24.8292	19.737	30.2051	19.737	30.2051	17.4633	24.8821	16.7072	21.3765	14.9716	18.41	15.14	21.25
	43.3889	17.7222	32.2192	19.9046	21.5876	25.4366	21.2262	33.511	21.2262	33.511	18.726	27.5385	17.9086	23.502	16.0602	20.2972	16.51	23.59
	46.15	18.85	33.8139	21.3107	22.5348	26.2345	22.7767	36.4787	22.7767	36.4787	19.9759	29.9199	19.1123	25.3513	17.1604	21.9486	17.56	24.78
	50.8657	20.7761	36.2461	23.468	23.9795	27.4715	23.8601	37.7732	23.8601	37.7732	20.972	31.0006	20.0831	26.1181	18.2447	22.7436	18.99	26.32
	60.0769	24.5385	40.153	26.843	26.3535	29.48	25.5578	39.8483	25.5578	39.8483	22.4436	32.7808	21.552	27.3185	19.8072	23.9491	20.07	27.71
	71	29	43.7428	30.0464	28.4396	31.2978	26.8518	41.8229	26.8518	41.8229	23.8257	34.5155	22.8183	28.535	21.1995	25.1839	21.28	28.51
	71	29	43.5214	30.5207	28.6903	32.036	26.809	42.7087	26.809	42.7087	24.1575	35.4517	23.2084	29.1342	21.9402	25.9468	22.05	29.18
	71	29	42.9982	31.642	28.4689	32.9035	26.3342	43.7622	26.3342	43.7622	23.9082	36.4033	22.9172	29.9889	22.2807	27.0999	22.36	29.43
	71	29	42.1964	33.3601	28.1953	34.3492	25.6766	45.3829	25.6766	45.3829	23.2994	37.9296	22.1297	31.554	23.1896	29.6804	22.41	30.8
9	3.76316	22.3618	3.36061	10.8852	3.53202	11.4423	3.40996	11.8853	3.40996	11.8853	4.10354	2.88984	3.16985	2.38083	2.59959	2.49363	1.44	2.58
	3.52857	20.9679	4.14074	10.1569	3.17875	7.64832	2.65723	5.92305	3.64838	4.02075	3.844	0.996002	2.94756	0.839379	2.39347	0.548466	1.57	10.65
	1.41304	8.39674	1.24866	6.85282	0.345587	7.38105	0.409091	10.7627	1.43587	12.2041	1.17764	13.3242	0.676479	11.3061	0.445157	13.7884	0.65	24.8
	1.71053	54.9671	1.99705	43.6344	2.24796	47.8074	0.667486	44.7013	3.89793	44.1749	3.63812	46.8202	4.26723	46.3549	3.44176	47.7383	3.54	59.49
	10.8333	90.3125	11.2581	90.2213	9.21456	82.0426	6.25314	71.4363	8.78873	66.3495	7.90639	69.3931	9.01421	69.8606	7.5777	70.5303	7.74	82.69
	18.6947	116.698	18.5977	123.168	14.9222	106.426	11.213	93.2527	12.7661	85.22	11.5769	90.2601	12.9854	91.6946	11.2305	92.1774	10.83	101.71
	22.9925	125.647	22.4162	139.812	18.2046	119.811	13.993	104.183	15.0254	95.1214	13.705	101.189	15.4105	103.454	13.4011	103.501	12.78	113.32
	25.8243	134.179	25.2775	156.089	20.8918	133.321	16.3921	115.485	16.9795	106.13	15.6853	113.381	17.6572	115.711	15.4755	115.503	14.32	124.06
	27.3	134.775	26.7078	157.82	23.1405	138.324	18.8659	120.889	19.0628	113.533	17.7266	122.272	19.7215	123.781	17.2025	122.582	15.73	134.33
	28.4022	135.22	27.8434	159.284	24.944	142.332	21.266	126.115	21.2408	121.357	19.6584	129.376	21.9927	132.953	19.0708	130.498	17.4	145.41
	29.5964	135.702	28.8986	160.312	26.58	145.673	23.6737	130.968	23.6069	129.033	21.6569	136.114	23.9378	138.629	20.6578	135.342	18.9	154.27
	30.42	136.035	29.7578	161.486	27.7086	147.926	26.2809	136.202	26.2117	135.198	23.7461	141.323	25.8436	142.909	22.1105	138.947	20.81	160.7
	31.9555	136.655	31.087	162.817	28.8988	149.491	28.222	139.357	28.222	139.357	25.3162	144.762	27.2994	145.661	23.2697	141.246	22.4	165.36
	35.1	137.925	33.5372	165.193	32.0359	154.653	31.7729	145.798	31.7729	145.798	28.0772	149.889	29.6291	149.741	25.1556	144.644	24.13	170.16
	39.6915	139.779	36.5278	167.739	34.568	156.807	35.0163	149.88	35.0163	149.88	30.5377	152.991	31.69	152.141	27.0685	146.725	25.23	173.34
	42.4821	140.906	40.0359	177.018	37.624	164.457	37.7365	157.309	37.7365	157.309	32.8844	158.717	33.6228	156.596	29.1531	150.683	26.68	177.7
	43.2805	141.229	40.4789	179.371	38.4732	166.932	38.2998	159.927	38.2998	159.927	33.4294	160.618	34.091	158.023	30.2911	152.266	27.71	182
	41.34	140.445	39.6178	182.476	37.6246	169.296	37.5801	162.021	37.5801	162.021	32.8255	162.283	33.7835	158.961	30.2646	153.209	28.14	184.78
	30.6429	136.125	35.8974	183.803	33.7124	168.902	35.0332	159.832	35.0332	159.832	30.691	160.991	32.4866	157.332	28.7578	151.591	27.9	186.79
	29.25	135.562	35.6525	184.432	32.1557	166.999	33.4765	157.929	33.4765	157.929	29.1363	159.645	31.6524	155.837	28.2556	150.389	27.28	186.79
	25.0714	133.875	32.4896	179.344	29.3743	162.432	30.6951	153.362	30.6951	153.362	26.5075	155.881	29.8493	153.001	26.4715	147.806	26.92	183.81
	58.5	147.375	45.5	188.688	36.7069	166.914	38.0277	157.844	38.0277	157.844	31.0008	158.41	33.4757	154.181	32.498	149.997	28.32	183.45
10	0	0	0.311361	0	0.311361	0	0.311361	0	0.311361	0	0.201123	0.0829056	0.196886	0.0527638	0.161904	0.0850259	0.58	1.51
	0	0	0.35974	0	1.07307	4.58252	2.22727	11.2072	2.22727	11.2072	1.49644	7.08326	0.21811	10.6521	0.205738	9.06976	0.95	7.81
	0	0	0.54535	0	1.43677	16.4655	3.33384	26.1667	1.1934	33.141	1.25558	18.8378	1.60671	24.3067	1.42569	21.3411	1.86	24.9
	2.93878	17.8776	0.829734	9.22105	2.55457	26.6612	4.52691	36.1393	1.16863	45.1006	0.450985	40.9884	3.07997	42.3558	2.58721	40.6686	3.17	42.73
	9.35385	61.4154	9.76951	58.0952	6.70279	71.1437	3.71342	74.3298	5.15923	75.0167	4.90449	65.5157	7.04629	63.9069	5.86922	63.31	5.53	60.21
	12.3243	80.9189	13.1174	78.9928	9.30655	88.8148	6.1147	89.7442	7.08089	87.0926	6.74152	77.5854	8.98002	75.4657	7.56412	75.1113	7.48	73.61
	13.95	95.3875	15.1879	94.3605	11.0374	101.98	7.64297	101.319	8.30928	96.6048	7.97362	88.0978	10.429	85.8533	8.76497	86.08	8.77	84.61
	14.6588	108.747	17.4765	112.587	13.1474	116.795	9.47512	114.33	9.77089	106.802	9.37368	98.1598	11.9946	95.6862	10.1745	96.2283	10.16	93.97
	16.1818	120.045	19.8117	127.925	14.8022	128.846	11.1652	127.574	11.1271	118.423	10.6742	109.134	13.4589	106.098	11.4757	106.838	11.1	103.51
	18.8837	131.047	22.7989	140.601	17.188	138.944	13.32	137.333	12.905	126.938	12.3291	118.355	15.0953	114.326	12.9368	115.775	11.83	111.99
	21.3086	149.278	24.9005	152.449	18.5872	147.697	14.4444	146.039	13.8955	135.41	13.3095	126.81	16.2567	123.271	14.0857	126.136	12.71	120.74
	23.0909	165.409	27.0449	168.196	20.1725	159.222	15.9662	156.335	15.2476	145.271	14.6648	137.431	17.6795	133.173	15.3601	137.058	13.8	130.23
	23.253	165.476	28.4612	186.479	23.6106	179.011	18.4957	173.033	17.7148	163.603	16.9871	155.919	20.2008	150.653	17.2077	152.752	15.02	141.71
	25.0361	166.211	28.0084	181.353	23.263	175.353	18.9319	171.865	18.4229	166.4	17.6617	159.004	21.3103	156.556	18.0195	157.927	15.77	150.55
	26.4545	166.795	28.8171	182.212	23.9236	176.071	20.2196	174.036	20.0163	172.139	19.1771	165.807	22.4596	160.256	18.9257	161.137	17	157.88
	29.5862	168.086	31.9284	189.43	25.8788	180.838	22.4375	179.498	22.4375	179.498	21.1236	171.723	24.1707	164.828	20.3202	165.084	18.33	164.91
	33.2619	169.601	33.6954	190.934	27.1605	181.954	25.5638	185.093	25.5638	185.093	23.5465	176.028	26.2258	167.997	22.0861	167.829	19.94	168.74
	42	173.203	37.3654	193.773	29.6316	183.815	27.6733	186.828	27.6733	186.828	25.3085	177.464	27.6629	168.984	23.4446	168.746	21.49	171.97
	44	174.027	38.1831	194.11	30.7068	184.688	28.6658	187.521	28.6658	187.521	26.4579	178.242	28.6231	169.405	24.724	169.347	22.95	173.76
	50	176.5	40.3659	195.73	33.0072	186.748	30.5665	189.464	30.5665	189.464	28.3217	179.878	30.1392	170.361	26.6608	170.512	24.4	174.86
	50	176.5	40.3174	195.839	33.8051	187.851	31.2656	190.423	31.2656	190.423	28.7669	180.351	30.5249	170.526	27.2418	170.786	25.69	175.7
	50	176.5	39.7819	197.043	33.7646	189.261	31.2094	191.673	31.2094	191.673	28.4236	181.111	30.2252	171.261	26.7794	171.346	25.91	176.18
	50	176.5	38.5966	199.711	32.748	191.226	30.3794	193.335	30.3794	193.335	27.4262	182.475	29.3534	172.714	25.4993	172.355	25.79	177.29
	50	176.5	37.4578	202.273	31.2917	192.31	28.8457	194.519	28.8457	194.519	26.1528	184.091	28.2303	174.422	24.0815	173.587	24.66	178.46
	0	0	34.9124	208	27.3428	192.532	25.0808	195.137	25.0808	195.137	22.9162	185.256	25.9265	174.729	21.4775	173.426	23.44	178.48
	0	0	34.9124	208	26.9669	191.764	24.025	195.423	24.025	195.423	21.782	184.614	24.8289	174.752	20.3766	173.325	22.82	180.98
	0	0	34.9124	208	29.1624	196.25	26.1124	198.6	26.1124	198.6	24.1096	187.588	27.4167	174.799	23.9438	174.324	24.05	182.23
11	0.590909	3.51136	7.42135	25.5645	5.80407	19.4339	5.928	27.2529	5.0952	20.853	4.44255	20.9856	4.50141	20.9182	3.99994	20.1089	1.95	24.26
	9.53896	67.0666	15.8497	88.3332	11.7851	59.3075	11.1432	61.0736	8.69698	48.509	7.76473	50.4568	8.40242	49.7003	7.65437	49.8922	2.84	40.93
	13.7175	121.79	22.4218	140.871	16.9904	94.7246	15.4121	91.2951	11.8315	76.5295	10.8048	82.3115	11.7495	79.4487	10.9219	82.6395	4.18	51.89
	14.3575	122.048	23.2957	160.918	18.8755	111.069	17.1484	104.812	13.1695	91.7508	12.2985	100.233	13.4673	97.4132	12.3043	99.4405	4.7	57.87
	16.1469	122.771	24.821	162.276	21.297	117.085	19.4632	111.256	15.1909	101.437	14.1936	111.254	15.5633	110.58	14.0592	111.428	6.3	64.6
	16.166	122.779	25.425	163.352	22.5137	120.584	20.7102	115.006	16.3648	109.034	15.2598	120.096	16.4226	116.115	14.7038	116.37	8.2	70.17
	18.7511	123.823	27.299	164.941	25.8555	128.687	23.8765	123.244	19.5063	120.254	18.004	130.054	18.9364	123.974	16.8465	123.322	10.68	75.69
	22.1818	125.208	29.3943	166.495	27.3911	129.946	25.9885	126.781	21.6184	123.791	19.8306	133.051	20.5472	126.221	18.2647	125.309	12.83	79.04
	25.7016	126.63	31.5571	168.396	29.0123	131.483	28.5752	131.606	24.205	128.616	22.0541	137.155	22.4877	129.238	19.9623	127.967	15.04	81.72
	31.7036	129.053	34.6715	170.938	31.4173	133.628	30.3096	133.465	25.9395	130.475	23.6389	138.811	23.8841	130.3	21.3171	129.005	16.95	83.4
	40.1818	132.477	38.3363	173.589	34.5006	136.215	32.4505	135.717	28.0803	132.727	25.7237	140.858	25.7314	131.452	23.2418	130.259	18.4	84.05
	47.0642	135.257	40.9492	175.461	37.4426	139.02	34.285	138.221	29.9149	135.231	27.7291	143.146	27.5376	132.539	25.5413	131.777	18.67	84.63
	48.3364	135.77	41.3359	176.381	38.8767	141.334	34.8314	140.388	30.4612	137.398	28.8914	145.641	28.6202	133.773	27.1698	133.429	16.59	86.04
	45.5	134.625	40.2583	178.633	38.1535	143.427	33.6815	142.453	29.3113	139.463	27.9538	148.023	27.7903	135.903	26.7053	135.739	15.77	87.67
	18.3182	108.852	34.8221	184.234	32.7925	146.025	29.5876	144.786	25.2174	141.796	23.3119	151.935	23.4359	140.885	22.366	140.298	15.69	87.39
	0	0	39.8897	189.463	34.6902	145.914	30.8469	144.637	26.4767	141.647	24.1031	152.19	23.3874	142.641	23.507	143.576	14.49	89.73
	0	0	39.8897	189.463	32.7117	141.875	29.6779	142.006	25.3077	139.016	22.0477	149.154	22.0935	139.376	22.2131	140.311	28.97	62.77
	0	0	39.8897	189.463	29.4737	135.264	28.0879	136.654	23.7177	133.664	19.6354	144.856	21.3013	134.2	21.4209	135.134	25.48	43.93
12	0	0	2.06665	0	1.0687	9.85033	0.565515	10.8807	1.13442	11.2426	0.502651	5.38347	0.511182	4.57504	0.417015	4.24512	1.97	8.65
	0	0	3.65149	0	1.09495	28.9055	0.672149	32.269	2.09688	34.8033	0.789546	25.1674	0.812214	22.2387	0.695382	21.0155	3.55	29.89
	6	36.5	6.5374	29.2	1.70092	68.3645	1.2807	65.1901	2.35069	58.963	2.17104	56.4816	4.33414	57.2034	3.78374	57.9516	5.4	59.52
	16	97.3333	9.49852	116.444	4.77285	105.47	1.26831	92.7932	3.64146	79.1491	3.75603	79.9819	6.78005	82.9631	5.90717	88.1089	7.11	81.18
	10.1538	160.077	19.0926	180.104	10.5398	136.657	6.07586	117.143	6.81635	98.5012	6.95605	102.679	10.3089	107.021	9.13983	113.517	8.84	101.39
	13	161.25	21.5479	182.411	14.6591	147.198	10.3786	127.545	9.79712	110.834	9.87569	117.232	13.1404	120.246	11.5857	126.008	10.68	117.5
	14.1935	161.742	22.9639	184.298	17.7189	155.296	14.0173	137.868	12.7307	125.497	12.5349	130.52	15.7841	131.909	13.8799	136.788	11.68	129.81
	14.5634	161.894	23.494	185.108	20.1661	162.391	17.0601	146.98	15.5564	138.615	14.9016	141.971	18.0889	141.666	15.8157	145.688	13	140.38
	15.4667	162.267	24.4519	186.428	21.8988	166.839	19.4844	153.098	18.0753	148.732	16.8798	150.594	20.0398	148.771	17.355	152.048	13.86	149.7
	14.4051	161.829	24.1608	186.67	21.6848	166.897	20.6024	156.502	19.1934	152.137	17.6955	153.452	20.7305	151.126	17.9047	154.131	15.24	155.29
	14.8974	162.032	24.7317	187.511	21.9355	167.227	21.9739	159.783	20.5649	155.418	18.7554	156.217	21.643	153.381	18.6636	156.12	16.74	160.11
	17.1111	162.944	26.2761	189.249	22.7591	168.1	23.5132	162.882	22.1042	158.517	19.9689	158.808	22.594	155.576	19.556	158.104	17.73	162.92
	22.25	165.062	29.264	192.782	24.3974	169.993	24.9319	164.808	23.5228	160.443	21.1118	160.275	23.5108	156.829	20.5563	159.331	18.65	165.07
	28.3415	167.573	31.8945	196.161	26.1162	172.29	26.3353	167.23	24.9262	162.865	22.261	161.997	24.3671	158.407	21.7324	161.005	19.74	167.46
	29.8182	168.182	32.9444	200.316	27.2115	175.579	27.1704	170.409	25.7614	166.044	23.1376	164.439	25.0313	160.575	22.6865	163.223	20.11	169.56

## Sheet: Jogging
Subject	3X	3Y	5X	5Y	7X	7Y	9X	9Y	11X	11Y	13X	13Y	15X	15Y	17X	17Y	99X	99Y
1	0	0	0.637336	0	0.80878	5.66667	1.04688	7.26949	0.0625	9.33228	0.132258	6.43283	0.060844	5.11193	0.213731	4.46109	0.14	5.58
	0	0	0.927701	0	1.02095	7.49259	1.40101	10.0211	0.496914	13.2765	0.0910035	12.8403	0.0959681	10.2681	0.183481	8.99745	0.35	12.58
	0	0	1.30551	0	0.035681	20.2649	0.0959119	31.4656	2.12143	33.2139	0.53937	24.5119	0.453075	19.7588	0.0948413	20.3372	1.14	27.53
	4.47458	18.8475	0.0180288	10.6923	0.954018	33.1429	0.404971	45.8397	2.98	48.3282	0.809749	36.8854	2.20721	34.8083	1.23189	34.3298	3.79	44.59
	0.393939	41.4242	5.49159	36.906	3.53325	53.3429	3.30959	63.5805	6.40066	63.5817	3.20338	49.6812	4.20254	46.1473	2.83029	45.3364	4.97	53.42
	0.385714	54.6143	7.0647	47.9587	4.91698	64.2078	4.46905	74.2097	7.48506	72.3592	4.76703	60.5462	5.74719	56.7209	4.09284	55.734	6.08	63.15
	1.09589	67.2877	9.3125	63.125	6.66216	76.1045	5.82826	85.4165	8.68841	81.8292	5.74794	70.3468	6.6563	65.9523	4.8517	64.9198	7.11	71.09
	2.75676	81.4865	11.9931	78.336	8.83581	89.7989	7.52066	98.5386	10.1729	92.6704	6.93544	81.26	8.13069	77.3765	6.09399	76.5189	8.23	80.87
	4.02778	96.9444	14.8596	95.3821	10.992	103.269	9.12251	110.295	11.4294	102.65	8.13061	91.5735	9.40727	87.663	7.20679	87.4683	9.36	90.26
	6.20833	110.542	17.88	111.39	13.0645	115.171	10.7196	120.533	12.6587	111.856	9.23008	101.395	10.5828	97.2295	8.19938	97.8111	10.16	98.59
	7.07143	124.871	20.2135	126.24	15.0246	126.717	12.0478	129.706	13.7022	120.157	10.2997	110.837	11.7671	106.795	9.22281	108.346	11.12	106.85
	8.47059	138	22.737	141.61	16.8758	138.191	13.3585	138.759	14.6688	129.144	11.202	120.709	12.8522	117.35	10.1736	119.641	11.86	114.92
	10.2656	156.672	26.3646	160.575	19.5503	151.92	15.1422	148.819	16.1193	139.059	12.6118	131.833	14.3839	127.784	11.5721	131.687	12.68	123.32
	10.8529	156.912	27.611	173.491	21.1198	162.632	16.4656	157.101	17.1052	148.757	13.6085	142.564	15.6551	139.473	12.6398	142.505	13.56	132.81
	12	157.38	28.4695	174.361	23.9217	169.557	18.75	162.941	19.0625	156.389	15.4908	152.659	17.663	150.242	14.3418	152.354	14.68	144.21
	13.0541	157.811	29.1741	174.946	24.5351	170.093	20.0286	165.138	20.0286	165.138	16.4312	160.456	18.7579	156.812	15.2215	158.282	15.87	149.89
	14.973	158.595	30.3925	175.909	25.5396	170.922	21.5009	167.474	21.5009	167.474	17.6542	162.48	19.839	158.505	16.2312	159.829	17.42	153.47
	17.2917	159.542	31.8215	177.18	26.7303	172.003	23.0038	169.706	23.0038	169.706	19.0674	164.501	21.0133	160.23	17.3462	161.42	18.95	157.45
	19.4783	160.435	33.0895	178.364	27.8531	173.067	23.8657	170.831	23.8657	170.831	19.8734	165.616	21.6736	161.191	18.0647	162.36	19.99	159.98
	23.5781	162.109	35.2422	180.055	29.7631	174.635	25.3652	172.656	25.3652	172.656	21.2257	167.34	22.8125	162.66	19.3295	163.835	21.24	162.78
	28.2069	164	37.4697	181.702	31.8455	176.269	27.9695	177.052	27.9695	177.052	23.7378	171.501	25.0507	166.068	21.6888	167.175	23.24	166.18
	38	168	41.4349	185.182	35.2829	179.316	29.9559	179.674	29.9559	179.674	25.7514	174.263	26.7645	168.374	23.5973	169.544	24.2	168.25
	38	168	41.0259	186.058	35.8153	180.85	29.8605	181.125	29.8605	181.125	25.7003	175.839	26.6181	169.858	23.8729	171.256	24.74	170.15
	38	168	40.5714	187.032	36.1738	182.405	29.4684	182.64	29.4684	182.64	25.3458	177.449	26.0543	171.64	24.6561	174.059	25.88	172.79
	38	168	39.6013	189.111	35.7479	184.6	28.5303	184.48	28.5303	184.48	24.4247	179.19	24.9836	173.582	23.5854	176.002	25.47	174.47
	38	168	38.5414	191.382	34.5149	186.105	27.1232	185.803	27.1232	185.803	22.8673	182.095	23.4453	176.41	22.047	178.829	25.2	176.07
	38	168	37.5272	193.556	33.4531	187.623	25.8402	187.06	25.8402	187.06	21.2791	182.926	21.7955	177.52	20.3972	179.939	25.24	178.29
2	2.49289	15.1651	1.17836	18.1066	0.759302	14.6001	0.389278	14.1903	0.638495	13.6426	0.345411	10.4781	0.326614	8.74893	0.00260527	7.45041	0.18	8.04
	5.99526	36.4711	3.11779	48.0294	2.12008	40.9174	1.16283	37.6164	2.11986	36.0406	1.14273	29.6014	1.00733	25.4751	0.0840746	24.3415	1.63	26.92
	7.7262	47.0011	5.74074	69.0661	5.15482	63.2502	4.17228	59.3603	5.39392	55.3387	4.20491	50.1662	4.99222	47.7922	3.38861	46.9427	6.49	49.32
	3.929	69.6792	10.4786	94.5209	8.95947	83.1434	7.4345	77.9994	8.24636	70.864	6.73854	66.8009	7.99076	64.9671	5.73936	63.8581	9.45	65.6
	2.28687	92.903	15.3423	119.033	12.5382	101.073	10.3084	92.9732	10.6497	83.3351	8.98195	80.2545	10.5563	79.1344	7.74883	78.1166	11.39	77.05
	5.37576	111.497	17.7025	133.358	14.7892	112.644	12.1739	102.393	12.1696	91.4876	10.5044	89.2007	12.3953	88.9521	9.27692	88.618	13.04	86.42
	9.17722	123.762	21.3087	148.573	17.8157	124.669	14.6746	112.482	14.2235	100.375	12.4425	99.0306	14.6503	98.912	11.1742	98.6685	14.66	94.07
	13.1535	138.953	23.2222	153.599	19.8561	130.173	16.5887	117.383	15.8129	105.368	14.0232	105.378	16.4696	106.62	12.6639	107.171	16.24	101.42
	15.5563	153.8	24.3476	165.317	21.4729	140.709	18.1857	126.695	17.1735	114.507	15.4082	115.405	18.0678	116.381	14.0483	117.637	17.51	109.65
	18.3308	154.944	26.1669	174.019	23.2458	148.403	19.8578	133.671	18.6583	122.267	16.9729	125.243	19.9268	126.3	15.4439	126.642	19.08	119.43
	18.8397	155.154	26.4747	174.402	24.3632	151.405	21.3668	137.339	20.062	127.598	18.2494	130.608	21.5378	133.78	16.6058	133.355	20.01	126.39
	20.6626	155.905	27.5138	175.139	27.2807	158.421	24.0839	144.184	22.9515	140.579	20.9834	143.943	24.0527	143.178	18.5065	141.671	21.34	134.37
	20.9691	156.031	27.7312	175.406	27.3734	158.523	24.8162	145.722	23.7941	143.795	21.69	146.741	24.725	145.38	18.9894	143.628	22.27	139.95
	22.3194	156.588	28.4936	175.919	27.8454	158.785	25.8946	147.491	24.8725	145.565	22.5338	148.225	25.5079	146.494	19.7318	144.645	23.22	143.27
	23.9613	157.265	30.7389	182.122	29.2096	162.847	27.4247	152.006	26.4026	150.08	23.8539	152.105	26.6849	149.465	20.9072	147.294	24.99	147.34
	26.0408	158.122	31.9775	183.29	29.8822	163.367	28.8188	154.643	27.7967	152.717	25.0546	154.354	27.7623	151.078	22.002	148.759	26.42	149.79
	29.7258	159.641	33.9128	184.863	31.0861	164.26	30.8186	158.034	29.7966	156.108	26.8511	157.303	29.3315	153.111	23.5857	150.603	27.35	150.87
	35.9987	162.226	36.854	187.383	32.928	165.749	32.2011	159.65	31.179	157.724	28.0965	158.69	30.4074	153.947	24.8907	151.478	28.34	152.53
	38.9758	163.453	38.0851	188.751	33.7496	166.66	32.724	160.702	31.7019	158.776	28.6952	159.656	30.9474	154.497	25.6751	152.071	29.05	153.41
	39.6249	163.721	38.259	190.238	33.9531	167.787	32.6474	162.042	31.6253	160.116	28.7468	160.842	30.9798	155.407	26.1522	153.088	29.55	154.41
	37.4341	162.818	37.4563	190.562	33.4477	168.066	32.0876	162.532	31.0655	160.606	28.4571	161.451	30.6765	156.063	26.4458	153.96	30.47	155.24
	51.3091	168.536	40.8182	195.846	35.6706	171.565	33.5173	165.738	32.4952	163.812	29.2345	163.74	31.2428	157.88	27.7615	156.206	31.29	156.86
	51.3091	168.536	39.2489	199.377	34.3923	173.595	32.2218	167.691	31.1997	165.764	27.7897	165.039	29.9415	159.363	26.286	157.603	31.37	157.36
3	0	0	1.55706	0	1.19183	8.84374	2.37794	16.5869	0.506514	21.2748	0.564865	14.0848	0.410366	10.817	0.378476	9.67477	0.42	10.39
	0	0	2.41071	0	1.92823	13.3252	3.62485	24.4468	0.212928	32.0012	0.439865	22.1675	0.250805	17.3305	0.264279	15.8384	1.23	19.63
	0	0	3.01198	0	2.74837	17.1724	5.07473	32.7376	0.219444	42.6894	0.181886	30.6962	0.0578839	24.6107	0.116221	23.0719	1.66	29.89
	7.38462	44.9231	1.97817	24.3333	6.55	34.2667	8.34578	48.2882	1.28391	55.2994	1.43221	41.2403	1.11789	33.6268	1.3004	37.4737	2.15	40.22
	11.6923	71.1282	5.04581	40.2029	6.93602	51.1876	8.69545	61.4697	1.19885	64.9614	1.68345	52.5767	0.534528	46.5581	0.834358	50.7581	3.09	51.83
	18	109.5	7.65747	53.0909	6.98178	64.6946	8.83095	72.021	1.28193	72.1163	1.4437	61.2758	0.423991	56.7579	0.0400816	63.0584	4.49	62.83
	8.42105	152.421	6.91018	86.4478	5.12778	86.8222	7.42326	88.3057	0.503656	83.5499	0.0947156	75.4568	2.25821	71.8618	1.58177	79.6467	5.63	73.21
	3.40741	157.296	0.53373	117.972	0.890793	106.158	4.24063	102.689	1.46004	94.0219	1.76895	87.993	4.40139	85.0809	3.49983	92.4096	6.42	83.69
	6.0625	158.391	2.78413	128.316	1.81115	114.974	2.12612	109.4	2.61362	99.5948	2.8328	96.1989	5.81037	94.9776	4.69178	102.045	7.75	94.97
	8.43836	159.37	5.18344	132.205	4.18333	120.829	0.15	114.1	3.64767	104.182	4.01872	104.336	7.45392	105.245	6.07941	111.785	8.31	103.52
	10.2927	160.134	10.1264	145.049	8.43895	132.954	3.39159	123.876	5.94825	113.358	6.35856	115.71	9.90285	117.277	8.17999	122.88	9.14	111.77
	13	161.25	14.0831	151.017	12.1104	140.525	6.81593	130.807	8.30489	120.855	8.47245	122.7	12.1438	123.806	10.113	128.833	10.23	120.22
	14.9892	162.07	16.4504	154.29	15.4205	147.987	9.81962	137.443	10.4949	131.574	10.5332	132.646	14.3661	132.735	11.935	136.921	11.16	127.78
	17.1111	162.944	20.2542	164.424	19.4996	159.504	13.8746	149.995	13.9872	144.162	13.4446	143.363	16.9554	141.898	14.1882	145.025	12.17	135.7
	18.9905	163.719	22.0313	166.174	20.7662	160.751	15.7125	152.535	15.6669	148.787	14.8599	147.341	18.3285	145.298	15.3001	148.035	13.12	142.77
	20.537	164.356	23.5188	167.72	21.8199	161.848	17.8098	155.8	17.8098	155.8	16.5177	153.239	19.9048	150.229	16.5739	152.355	14.17	148.74
	22.5926	165.204	25.3318	169.382	23.172	163.076	20.0084	158.843	20.0084	158.843	18.2738	155.74	21.3975	152.298	17.7849	154.149	15.82	155.35
	25.0962	166.236	27.3346	170.97	24.59	164.202	22.9613	163.082	22.9613	163.082	20.5204	159.11	23.3473	155.051	19.5019	156.548	17.56	159.93
	28.4167	167.604	31.6733	180.101	27.6449	170.682	27.2247	171.998	27.2247	171.998	23.4694	165.706	25.8683	160.387	21.6569	161.177	19.36	164.87
	33.0602	169.518	34.9895	182.85	29.9386	172.569	29.3844	173.917	29.3844	173.917	25.1018	167.128	27.1782	161.58	22.8258	162.227	20.57	168.27
	37.3143	171.271	37.7038	185.836	32.2333	175.073	31.5071	176.454	31.5071	176.454	26.7233	168.877	28.5021	163.02	24.2435	163.595	21.54	170.83
	39.2364	172.064	38.6731	188.431	33.1065	177.143	33.1065	177.143	33.1065	177.143	27.6501	169.185	29.3568	163.096	25.027	163.676	22.32	172.9
	39.9091	172.341	38.8653	190.17	33.5935	178.821	33.5935	178.821	33.5935	178.821	27.9468	170.23	29.6891	163.756	25.7769	164.457	23.16	174.99
	37.3143	171.271	37.524	190.86	32.518	179.24	32.518	179.24	32.518	179.24	27.1696	170.577	29.146	163.884	25.0154	164.447	23.82	176.86
	50	176.5	42.2953	195.885	34.4044	180.935	34.4044	180.935	34.4044	180.935	28.3572	171.979	30.2621	164.591	25.9025	165.026	23.92	178.77
	50	176.5	40.7728	199.31	30.5633	179.287	30.5633	179.287	30.5633	179.287	24.6754	170.33	27.9227	162.552	23.3941	163.039	23.24	179.98
4	0	0	1.7768	0	0.977997	8.71141	2.42311	17.2242	1.79687	19.1561	1.29367	12.6084	0.854637	9.79432	0.692948	8.36358	0.73	9.2
	2.05714	12.5143	1.43233	7.12195	1.55755	15.5918	3.19695	24.8524	1.79644	28.1929	1.33886	19.0246	0.84502	14.8668	0.694311	12.9152	0.65	17.84
	4.57143	27.8095	0.0822811	16.2222	2.88068	33.2973	4.69464	42.1163	2.9013	44.0309	2.55263	34.9023	0.065245	33.763	0.159407	32.6602	1.49	41.16
	9.04348	55.0145	3.07	36.8544	3.00031	62.5276	5.00244	67.8083	2.45744	67.7719	3.28562	51.671	0.435187	50.9269	0.0506912	52.5553	4.4	64.85
	11.25	68.4375	1.41009	59.2549	1.16138	81.2222	3.48167	83.6305	0.561957	81.3108	2.13647	64.6522	2.12744	64.4476	1.43912	66.7267	6.32	78.58
	1.07317	100.317	6.20526	90.2656	3.87175	100.214	1.45667	103.155	3.30414	97.637	2.24333	84.5204	5.80434	82.074	4.73165	83.5831	8.3	87.65
	1.01205	110.398	6.8347	100.885	4.61469	108.764	2.02603	111.377	3.77269	104.474	2.63983	91.4839	6.71024	90.0762	5.55322	92.0558	9.37	94.6
	0.235294	122.976	8.43413	114.407	6.07286	118.726	3.40377	120.553	4.87517	112.566	3.74185	100.813	8.08354	99.382	6.77065	101.969	10.32	103.04
	0.328767	156.027	8.60503	122.957	7.21539	127.052	4.31863	127.823	5.55448	119.31	4.43961	109.585	9.27045	108.91	7.9434	114.796	11.56	112.55
	0.975	156.294	10.161	138.83	8.77186	138.828	5.91998	138.578	6.71758	130.504	5.58793	122.608	10.9394	122	9.31473	126.972	12.7	122.71
	1.54762	156.53	10.81	158.939	11.6401	159.68	8.06985	155.189	8.54119	146.294	7.44502	140.201	13.2816	139.272	11.1561	142.719	13.79	133.53
	1.81395	156.64	13.0555	167.823	13.0791	165.295	9.87279	161.622	9.87279	161.622	8.63999	156.378	14.8971	152.728	12.3287	154.651	14.99	144.79
	3.95556	157.522	15.093	169.901	14.3798	166.685	12.2774	166.163	12.2774	166.163	10.7496	160.408	16.6446	155.816	13.8707	157.358	16.6	149.47
	6.42222	158.539	16.9322	171.229	15.5514	167.525	13.7894	168.478	13.7894	168.478	12.1227	162.493	17.8022	157.384	14.9575	158.752	17.88	152.82
	9.47619	159.798	19.186	172.687	16.959	168.397	16.7048	173.869	16.7048	173.869	14.626	167.288	20.0117	160.868	16.9622	161.84	19.28	154.95
	14.4416	161.844	22.232	174.183	18.845	169.283	18.2847	175.105	18.2847	175.105	16.0519	168.423	21.1942	161.64	18.2315	162.611	20.15	156.56
	18.1231	163.362	24.6037	175.582	20.29	170.105	19.3935	176.675	19.3935	176.675	17.2229	169.879	22.0981	162.7	19.2026	163.624	21.12	158.62
	22.4314	165.137	27.2344	177.611	22.0299	171.486	20.6664	178.691	20.6664	178.691	18.4033	171.641	22.8306	164.156	19.9914	164.989	21.43	160.97
	20.4	164.3	26.7593	178.04	22.1524	172.285	20.483	180.763	20.483	180.763	18.2992	173.336	22.1743	166.058	19.5031	166.757	20.84	162.91
	5.6	158.2	24.8998	180.634	21.3757	174.761	19.5557	184.43	19.5557	184.43	17.2515	176.253	20.6503	169.173	18.3978	169.76	20.1	165.34
	24	146	24.9644	183.437	21.7894	177.423	19.5508	187.685	19.5508	187.685	16.3919	179.526	19.2991	172.695	17.2451	173.05	19.04	166.65
	24	146	25.9375	183.455	22.8435	178.034	20.0605	188.831	20.0605	188.831	17.46	181.125	19.7264	174.763	19.7797	176.923	19.17	169.86
5	4.44755	26.4287	3.0415	19.3907	1.66844	21.838	0.794705	28.1652	0.18736	25.3985	0.731899	21.6371	0.531159	22.377	0.072528	21.5588	1.34	20.87
	7.91895	47.0569	2.11463	51.6346	0.220318	46.7454	0.369815	49.6597	0.883681	43.7674	0.332984	41.0122	1.94643	41.5414	0.944145	39.5167	2.45	37.52
	6.16501	68.2301	0.029061	76.8124	1.65426	64.1252	1.68968	62.8781	2.09252	55.0116	1.3783	53.2751	3.21525	54.1335	1.81278	51.5257	3.33	48.41
	5.88283	84.9576	1.07602	97.5285	2.85912	78.2151	2.67365	74.0796	2.76385	65.0235	1.86563	64.1392	3.93218	65.3816	2.13881	62.7943	4	57.65
	5.82876	102.577	2.87171	117.109	4.47059	91.0747	3.98264	84.072	3.7009	74.4487	2.681	75.3062	5.01728	77.2171	2.74832	74.6239	4.77	66.5
	5.37778	117.629	6.36502	143.134	6.92696	106.778	5.89428	96.0154	5.2018	85.8862	4.01507	88.0508	6.5769	90.3039	3.80483	87.327	5.56	75.55
	4.71758	133.761	8.2139	155.77	8.82281	117.113	7.51677	104.219	6.38706	94.8478	5.13805	98.5074	7.93816	101.651	4.65953	98.6916	6.61	85.13
	4.20347	133.969	9.79042	158.392	10.6394	122.544	9.19738	109.398	7.66818	101.581	6.29266	106.834	9.39544	111.007	5.59957	106.475	7.5	94.18
	1.53567	135.046	12.1514	168.665	13.1805	133.191	11.482	118.539	9.39294	114.786	7.90738	122.809	11.2175	125.714	6.67491	118.534	8.72	104.64
	0.139464	135.723	14.1116	170.367	15.4066	138.561	13.9305	125.046	11.733	122.086	10.0409	129.716	13.5612	133.231	8.51503	124.546	10.57	112.09
	2.56959	136.704	16.2313	171.946	17.396	142.285	16.5958	131.383	14.3983	128.423	12.4461	135.664	15.9218	138.323	10.4635	128.596	12.72	118.68
	5.34444	137.825	18.4645	173.589	19.5155	146.112	19.1781	137.264	16.9806	134.305	14.7783	141.138	18.0808	142.95	12.2568	132.245	14.76	123.83
	7.35906	138.639	20.7292	175.865	20.9005	147.461	20.7437	140.014	18.5462	137.054	16.2078	143.618	19.3561	145.034	13.3133	133.909	16.31	127.57
	9.22982	139.394	23.061	178.507	22.349	149.117	22.1215	142.559	19.924	139.599	17.4757	145.946	20.4626	146.998	14.1758	135.446	17.63	131.28
	9.55326	139.525	25.3405	182.076	23.7936	151.411	23.3314	145.798	21.1339	142.838	18.6503	148.874	21.2875	149.657	14.9316	137.598	18.34	134.11
	5.25637	137.789	26.2109	185.249	24.7656	154.484	23.8983	149.244	21.7008	146.284	19.3793	151.981	21.5476	152.738	15.2773	140.141	18.6	136.2
	21.3778	127.033	23.7884	188.193	23.5957	157.877	22.5809	152.242	20.3834	149.282	18.302	154.789	20.2217	155.653	14.2631	142.639	18.21	137.3
	21.3778	127.033	24.5389	188.967	24.5786	159.934	24.2978	157.942	22.1002	154.983	19.8059	160.72	21.176	161.541	14.8184	147.534	17.51	139.08
	21.3778	127.033	24.9848	189.427	24.6233	159.356	24.1685	158.143	21.971	155.183	19.2722	162.071	20.1786	163.574	13.6193	149.377	16.66	139.24
	21.3778	127.033	25.3816	189.837	24.471	158.279	24.0542	157.546	21.8567	154.586	18.8619	161.453	18.2584	165.329	12.6129	152.738	14.3	142.04
	21.3778	127.033	22.8816	187.257	22.9244	157.082	23.1437	156.532	20.9462	153.572	17.4562	159.148	16.8527	163.024	11.3128	150.758	13.75	143.07
6	0.161692	0.960821	0.667357	0.639752	1.73637	7.25776	2.57978	12.3388	1.89057	14.2294	1.41448	9.41016	1.1322	7.19809	0.895814	6.04753	0.9	7.25
	1.49517	8.88477	0.146919	4.80821	3.12347	14.0723	4.40439	21.9405	2.94444	24.709	2.29781	17.0442	1.83484	13.272	1.45507	11.2869	1.05	17.1
	1.52836	36.6103	1.6687	21.6606	1.44958	35.9304	3.51547	44.1063	0.642375	48.2784	1.13239	36.8339	0.811736	35.7986	0.696625	33.4521	1.35	38.3
	7.38391	72.9975	5.92763	49.4792	1.94637	60.6556	1.03905	66.1774	1.85195	67.1172	1.41866	57.5268	3.5567	55.6246	3.07109	52.8783	3.97	57.09
	11.6884	95.5442	9.47589	71.5227	4.58012	79.5823	0.711736	82.2983	3.55787	80.0902	3.04777	70.7761	5.56706	69.3338	4.83085	66.8256	6.12	71.86
	15.6454	112.274	12.631	89.2877	6.98066	93.4732	2.37525	93.6064	4.93901	88.8271	4.28296	80.2308	7.23433	79.8334	6.32386	77.4229	7.28	80.9
	19.0839	128.598	17.3977	113.683	10.6958	111.093	5.43914	107.775	7.2309	100.497	6.34842	92.4636	9.27912	92.0108	8.27173	89.5435	8.34	89.44
	22.0992	141.961	20.4194	130.022	12.8563	123.405	7.05327	117.553	8.45714	108.71	7.60445	102.054	10.7167	101.398	9.61472	99.4209	9.35	98.98
	24.8794	160.271	24.9304	155.468	15.8976	140.636	9.48637	131.337	10.3866	120.079	9.4652	114.88	12.8241	114.455	11.7254	113.432	10.27	106.77
	25.4395	160.498	25.8195	163.991	16.9101	147.643	10.5689	139.315	11.1824	128.19	10.4297	124.51	13.9856	124.341	12.7291	122.35	10.95	114.45
	26.3284	160.856	27.185	175.643	18.3767	157.068	11.9209	147.416	12.2489	136.976	11.6366	135.293	15.3234	134.63	13.8581	131.509	11.55	123.5
	27.0903	161.164	28.0975	176.993	19.995	160.987	13.6828	151.283	13.739	142.938	13.1306	142.837	16.9703	143.267	15.2626	139.072	12.48	132.4
	27.5522	161.351	28.6574	177.901	21.4982	164.98	15.3647	155.662	15.3325	151.873	14.5673	151.075	18.3817	150.18	16.411	145.095	13.13	140.9
	27.9622	161.516	29.1772	178.849	23.0793	169.163	17.5836	161.141	17.5184	159.546	16.4316	157.958	20.1401	155.842	17.8872	149.964	14.22	148.93
	28.859	161.878	30.0502	179.986	24.3748	171.908	19.9953	166.311	19.9953	166.311	18.5166	163.883	21.967	160.616	19.3425	154.027	15.84	155.34
	30.0502	162.36	31.0593	181.01	26.4129	176.194	23.0719	172.615	23.0719	172.615	21.0214	169.201	24.1071	164.823	21.1484	157.591	17.83	162.52
	32.1164	163.194	32.6708	182.438	27.7554	177.404	25.1964	175.479	25.1964	175.479	22.8094	171.583	25.5999	166.67	22.4822	159.184	19.83	167.36
	35.5008	164.561	35.0971	184.259	29.8113	179.007	27.8396	178.498	27.8396	178.498	25.0258	174.052	27.4148	168.568	24.1792	160.862	21.79	171.55
	39.4166	166.142	37.7259	186.128	32.2666	180.87	31.2272	182.706	31.2272	182.706	27.9753	177.522	29.8065	171.202	26.4847	163.228	24.08	175.99
	42.0449	167.204	39.394	187.417	34.2465	182.522	33.0704	184.287	33.0704	184.287	29.7992	178.887	31.2711	172.195	28.3191	164.341	25.71	178.86
	43.5697	167.819	40.2983	188.353	35.7252	183.991	34.4967	185.618	34.4967	185.618	31.3297	180.07	32.4749	173.096	29.7832	165.319	26.76	180.81
	44.2888	168.11	40.6636	189.098	36.6002	185.163	35.3389	186.698	35.3389	186.698	31.8799	180.778	32.9157	173.609	30.462	165.907	27.54	182.6
	43.6034	167.833	40.1296	189.844	36.1363	185.789	35.1283	187.013	35.1283	187.013	31.5897	181.028	32.7188	173.707	30.2093	165.96	27.22	183.77
	39.6114	166.221	37.7481	191.408	33.747	186.692	33.747	186.692	33.747	186.692	29.7123	180.397	31.3527	172.996	28.9616	165.303	27.08	185.04
	32.0426	163.164	34.1746	192.043	29.9636	186.1	29.9636	186.1	29.9636	186.1	26.2231	179.973	28.7162	172.617	26.4655	164.877	24.77	185.23
	29.3684	162.084	32.7932	190.931	28.0007	183.962	28.0007	183.962	28.0007	183.962	24.2579	178.28	27.3563	171.133	25.0878	163.473	23.3	184.24
	28.3284	161.664	32.0913	189.893	26.8413	182.263	26.8413	182.263	26.8413	182.263	22.5445	176.403	26.1522	169.623	26.2022	163.027	24.08	184.84
	54.3284	172.164	44.2302	196.976	32.5137	183.953	32.5137	183.953	32.5137	183.953	26.0778	178.6	30.1466	169.025	29.8479	162.449	24.98	187.73
	54.3284	172.164	52.8413	178.643	30.2698	169.5	30.2698	169.5	30.2698	169.5	19.5445	164	28.604	158.876	28.1578	152.717	24.41	181.59
7	2.72447	16.1896	0.612098	10.0433	0.244125	16.7229	0.0321204	16.0193	0.548286	15.8016	0.59963	17.082	0.586264	14.3625	0.524199	10.0904	1.97	20.37
	0.0238751	40.1419	2.04218	26.9766	2.90141	34.8726	2.20116	31.5032	3.47327	31.176	3.29014	33.4139	3.98633	31.8925	3.40612	22.99	5.62	40.25
	4.18898	66.9635	7.79859	59.7074	7.26454	59.5891	5.8399	52.5072	7.18536	50.0614	6.30308	51.5886	7.15318	50.2465	6.17721	36.6911	7.98	58.12
	5.51004	88.4822	10.2886	84.2395	9.33557	78.0439	7.84991	71.2602	8.90094	66.2511	7.81592	67.68	8.90854	66.4591	7.7937	49.8817	9.27	71.94
	9.11289	104.248	13.9467	104.311	12.1662	92.6844	10.1715	83.8255	10.9223	77.2025	9.73335	79.4816	11.0574	78.499	9.75563	59.8052	10.89	83
	12.6628	120.793	16.99	119.851	14.6644	104.635	12.4289	94.2525	12.7977	86.7268	11.5054	89.8357	13.0918	89.7633	11.6547	69.2902	12.64	93.7
	16.7791	135.779	20.9596	137.591	17.8715	118.345	15.1737	106.084	15.1536	97.5117	13.778	101.694	15.5573	101.475	13.9719	79.3445	14.4	103.75
	20.4029	150.058	25.5277	158.559	21.3429	133.843	18.2106	119.474	17.7962	110.057	16.2321	114.499	18.1693	114.322	16.4632	90.6151	16.2	114.82
	22.6259	150.956	27.4594	172.664	23.352	145.536	20.371	130.084	19.7042	121.194	18.1515	126.342	20.4939	127.548	18.5007	102.63	17.7	126.77
	25.2461	152.014	29.3497	173.333	25.9758	150.225	23.487	136.07	22.6012	129.665	20.908	137.254	23.2373	137.393	20.9202	111.475	20.09	139.49
	27.7029	153.006	31.2889	174.518	28.6762	155.093	26.628	141.985	25.8893	140.916	23.7039	146.76	26.2785	147.3	23.5775	120.291	22.58	148.34
	30.3196	154.063	33.3707	176.072	31.5635	160.315	30.5048	149.45	29.7662	148.382	26.8266	152.805	29.0303	152.17	26.0367	124.644	24.88	155.07
	34.185	155.624	36.2523	178.161	33.6412	161.815	34.026	154.247	33.2873	153.178	29.652	156.634	31.4467	155.172	28.27	127.415	27.5	160.6
	38.7663	157.474	39.4347	180.629	36.0218	163.677	36.2194	156.008	35.4808	154.939	31.4489	158.028	32.9288	156.262	29.889	128.731	28.53	162.9
	42.4963	158.98	41.795	182.995	38.0294	165.687	37.9388	158.118	37.2002	157.049	32.8832	159.613	34.0654	157.588	31.1692	130.225	29.26	165.5
	44.3485	159.728	42.8178	184.573	39.1707	167.244	38.9575	159.595	38.2188	158.527	33.8082	160.742	34.798	158.541	32.0896	131.391	29.45	168.06
	43.8793	159.539	42.3795	186.098	39.5537	169.173	39.4637	161.145	38.7251	160.076	33.8241	161.431	34.8274	159.064	32.2329	132.014	29.61	170.58
	42.2815	158.893	41.3502	188.564	38.6658	171.001	38.5873	162.912	37.8487	161.843	32.8628	162.698	34.0617	160.06	31.5329	132.962	28.95	172.91
	55.6529	164.293	45.833	195.039	40.9637	174.534	42.2817	164.504	41.5431	163.435	35.1087	163.886	36.1146	160.337	32.9926	132.681	29.37	176.24
	55.6529	164.293	45.3435	196.081	39.6186	174.003	40.9366	163.973	40.198	162.904	33.2915	163.103	34.7505	159.593	31.4325	131.623	28.77	178.57
9	0	0	3.35294	3.47059	0.646076	9.45194	0.662735	7.64678	3.88349	16.7273	3.66974	24.4829	3.0406	27.0468	2.87061	25.1329	2.66	27.15
	0	0	4.70255	4.86755	1.13182	13.4818	0.862478	10.1857	5.4408	22.3549	5.4625	33.9044	4.40152	38.634	4.23863	36.6647	5.22	36.43
	0	0	7.66937	7.93847	0.402132	10.4708	1.23754	4.22035	6.89869	17.4372	6.71198	29.2129	5.85634	33.6254	5.59572	32.2722	6.73	33.9
	13.5238	5.52381	13.0319	8.40448	3.26985	7.12936	3.54822	1.38431	8.46324	14.5876	8.02181	24.6749	7.0016	28.1612	6.55217	26.8307	7.6	28.5
	22.8214	9.32143	17.851	9.57908	6.83198	1.23811	6.61191	4.39933	10.3584	8.48104	9.6366	16.4208	8.56818	19.3096	7.90719	18.5862	8.49	20.65
	23.2787	9.5082	18.7513	10.5991	7.9468	1.67722	7.73721	7.67707	11.0162	4.69551	10.2912	10.8817	9.27475	12.4329	8.46125	12.1734	9.39	14.05
	26.3714	10.7714	20.6349	11.3867	9.81556	5.22919	9.42254	11.2306	11.9459	0.27899	11.087	4.84891	10.3337	1.51141	9.26874	2.18036	10.37	6.3
	27	11.0282	20.1567	4.59957	10.4741	4.61641	10.1482	11.1769	12.3182	1.63978	11.5261	0.416681	11.1316	1.63516	9.91238	0.681685	11.21	1.25
	28.4	11.6	21.2928	5.86976	11.9203	8.00974	11.5782	14.6885	13.2978	6.06423	12.4647	3.50652	12.2334	5.23464	10.844	3.88508	12.06	3.71
	29.8947	12.2105	22.5191	7.08175	13.2119	10.6104	12.7636	17.4613	13.8483	11.7993	13.0769	10.3241	13.0794	9.75178	11.5219	7.88946	12.72	8.61
	30.9487	12.641	24.6034	14.6616	14.899	16.68	14.4277	23.0731	15.0115	19.9505	14.224	17.4256	14.4462	15.9129	12.6177	13.2943	13.37	12.63
	31.3506	12.8052	25.2092	15.4409	17.4983	24.4775	16.5675	29.8248	16.5675	29.8248	15.6618	25.6873	16.1039	22.8718	13.9226	19.315	14.36	18.15
	32.6974	13.3553	26.2016	16.2315	18.1191	24.9624	17.6806	31.9628	17.6806	31.9628	16.6463	27.4415	17.0431	24.3152	14.7425	20.5599	15.16	22.16
	32.6216	13.3243	26.3233	16.5186	18.1404	25.0503	18.3006	33.7782	18.3006	33.7782	17.2599	28.9475	17.6826	25.5368	15.3005	21.6141	16.2	24.88
	32.9275	13.4493	26.7221	17.035	18.2767	25.1835	19.0931	35.689	19.0931	35.689	17.9669	30.5074	18.4527	26.7733	15.9875	22.6867	17.55	27.92
	34.3548	14.0323	27.703	17.8235	18.7281	25.4252	20.6709	39.3871	20.6709	39.3871	19.318	33.4446	19.7555	29.1018	17.0614	24.6765	19.21	31.46
	37.5882	15.3529	29.951	19.8791	19.8377	26.3027	22.6398	43.1272	22.6398	43.1272	20.8604	36.2954	21.3082	31.259	18.4402	26.5522	20.26	33
	43.9524	17.9524	33.4093	22.5319	21.6553	27.5852	24.0977	44.5614	24.0977	44.5614	22.1839	37.5439	22.5512	32.1479	19.6724	27.393	21.44	35.24
	52.0667	21.2667	37.2676	26.3402	23.5402	29.359	25.4805	46.606	25.4805	46.606	23.3213	39.0725	23.6199	33.2443	20.8729	28.4777	22.96	36.94
	71	29	43.3601	31.3993	26.4271	31.5928	27.6702	48.7642	27.6702	48.7642	25.1854	40.882	25.3182	34.4719	22.631	29.6894	24.28	37.78
	71	29	43.2488	31.6377	26.9696	32.4271	27.857	49.8762	27.857	49.8762	25.593	41.7492	25.6494	35.131	23.2342	30.4346	24.53	38.43
	71	29	41.451	35.4902	25.4694	33.8824	26.4193	51.5082	26.4193	51.5082	24.8708	43.2023	25.2156	36.1399	23.196	31.5385	24.41	39.17
9	3.57042	34.5581	1.90756	22.8908	2.41208	28.048	1.68138	24.8645	2.72289	24.4253	2.56983	24.0931	3.55207	25.6079	2.95678	23.993	2.66	20.93
	9.0679	62.2269	5.70168	47.8739	5.20468	49.2853	3.61536	42.8137	4.87511	39.8938	4.42395	39.3542	6.01941	42.0285	5.04354	40.3775	5.02	39.33
	14.4368	86.1592	9.72686	75.6049	8.13412	70.1124	5.70888	59.5392	6.71383	53.7911	6.22481	53.9718	8.34789	57.3991	7.11554	55.2584	7.36	54.71
	19.1355	103.721	15.4238	103.248	12.609	90.0232	9.25559	75.2646	9.54746	67.0738	8.80144	68.5733	10.9895	72.1566	9.50276	69.894	8.86	67.29
	22.4496	116.178	18.7644	119.878	15.219	102.522	11.3256	85.1462	11.2281	75.4032	10.3875	78.2318	12.7595	81.9228	11.1571	79.7943	10.4	76.66
	24.6395	126.026	20.8366	131.017	17.1924	111.794	13.0324	92.671	12.5556	82.5933	11.6845	86.2144	14.2862	90.6981	12.5639	88.8682	11.43	85.28
	25.7174	134.136	22.0206	141.853	18.3583	120.353	14.253	101.474	13.4996	91.0776	12.659	95.5293	15.3777	99.9312	13.5873	98.3216	12.06	93.46
	25.957	134.233	22.6498	153.281	19.2385	129.639	15.1388	109.383	14.1743	99.3985	13.3908	104.611	16.2988	108.871	14.3335	106.215	12.8	101.81
	26.4387	134.427	22.7621	151.972	20.4176	132.123	16.5048	112.068	15.2898	103.816	14.4293	109.269	17.534	114.076	15.326	110.779	13.68	109.71
	26.2241	134.341	22.8083	152.729	21.2648	135.165	17.8102	115.649	16.4238	108.961	15.5541	115.511	18.8003	121.168	16.312	116.89	14.65	117.56
	25.6803	134.121	22.5946	153.295	21.7327	137.53	19.0944	119.588	17.5974	115.952	16.5319	121.632	19.8243	126.37	17.0368	121.335	15.29	124.34
	25.3085	133.971	22.4648	153.695	22.2042	139.548	20.6969	123.688	19.15	120.634	17.7837	125.73	21.0023	129.799	17.8723	124.22	16.78	130.95
	25.371	133.996	22.7144	154.261	22.5854	140.611	22.1124	126.805	20.5436	123.979	18.8746	128.579	21.961	132.156	18.5645	126.177	18.21	135.5
	27.0341	134.668	24.1379	155.208	23.6015	141.184	23.7199	128.432	22.1741	126.634	20.1404	130.854	23.1194	134.021	19.3938	127.709	19.58	139.07
	29.6847	135.738	26.2712	156.559	25.3342	142.598	25.65	130.144	24.1041	128.346	21.6868	132.355	24.4526	135.239	20.5154	128.719	20.89	142.36
	33.282	137.191	28.8619	158.067	27.4697	144.14	27.9849	132.391	26.439	130.592	23.523	134.23	25.9909	136.758	21.8702	129.992	22.02	145.69
	37.1604	138.757	32.0369	162.393	29.6703	146.796	31.5338	135.781	29.988	133.983	26.3119	137.029	28.3772	138.974	23.974	131.855	23.48	149.19
	38.025	139.106	32.3925	163.133	31.6768	151.649	33.5403	140.635	31.9945	138.836	27.9377	140.711	29.8004	141.849	25.584	134.356	24.7	153.4
	36.6053	138.533	34.7258	176.144	33.3085	161.62	35.1721	150.606	33.6262	148.807	29.2761	148.043	31.0089	147.492	26.921	139.226	25.81	157.9
	29.7632	135.77	32.0406	177.805	30.9439	162.468	32.8074	151.454	31.2616	149.655	27.1705	148.511	29.4893	147.674	25.5003	139.311	25.84	159.51
	26.7222	134.542	31.0121	178.267	29.4752	161.643	31.3388	150.628	29.7929	148.83	26.1305	148.361	28.8648	147.328	24.8905	138.977	25.58	158.99
	19.5	131.625	27.6564	176.56	26.5258	159.343	28.3893	148.328	26.8435	146.53	23.393	146.425	26.9586	145.659	23.0887	137.474	25.05	156.4
	19.5	131.625	26.3508	173.852	24.9696	156.158	26.8332	145.143	25.2873	143.345	22.3783	144.496	26.4725	143.973	22.7844	136.098	24.16	152.13
	19.5	131.625	26.3508	173.852	25.0202	156.259	26.8837	145.245	25.3379	143.446	21.4653	143.762	25.8404	143.395	22.0674	135.539	24.07	148.5
	58.5	147.375	53.6008	165.227	32.0958	146.707	33.9594	135.692	32.4135	133.894	26.1795	138.956	30.9593	138.776	25.1035	131.458	23.59	142.35
	58.5	147.375	53.6008	165.227	56.7833	156.707	58.6469	145.692	57.101	143.894	39.8403	144.67	39.7905	141.374	38.6035	134.95	25.92	130.21
10	0	0	1.27394	0	1.60503	8.99048	3.59039	20.562	1.95873	25.0511	1.42826	16.1856	1.21381	21.2574	1.06882	18.6197	2.09	18.4
	4.74074	42.3704	3.91832	24.6022	1.22942	38.9748	0.885985	45.7926	1.14755	49.9018	2.17579	44.595	4.62593	45.6428	3.88721	43.6466	3.57	41.28
	12.4308	72.2769	11.0338	57.3153	7.38402	70.6733	4.43624	73.845	5.76512	74.3349	5.41654	64.9705	7.36097	63.0902	6.21771	61.9168	5.21	57.54
	12.8451	84.338	13.0758	75.7398	9.29984	85.988	6.04299	87.3089	7.08989	84.9184	6.58336	74.822	8.72811	72.8685	7.46732	71.7009	6.4	68.29
	15.9474	92.7237	16.4553	89.8433	11.7678	97.672	8.28634	97.5283	8.88634	93.2189	8.16543	82.9868	10.2699	80.4524	8.80725	79.6301	7.82	76.71
	17.2471	104.312	17.8979	101.314	13.0738	107.047	9.45894	105.763	9.84275	99.7086	9.23566	90.5824	11.4473	87.8942	9.93858	87.0585	9.09	85.18
	18.6818	115.761	20.2031	116.283	14.8526	118.752	11.2113	116.178	11.2392	108.217	10.4601	98.5424	12.8876	95.9693	11.3232	95.5397	10.26	93.75
	20.1798	125.674	21.8554	127.399	16.134	127.13	12.4803	123.713	12.2561	114.489	11.4847	105.259	13.9939	102.44	12.3359	102.794	11.15	100.3
	20.1505	130.672	22.8167	136.247	17.1924	134.595	13.306	130.216	12.9506	120.452	12.2839	111.717	14.9599	108.937	13.2259	109.277	11.87	106.88
	22.3011	138.263	26.3685	150.698	19.9086	145.869	15.7017	142.238	14.96	131.203	14.0816	122.127	16.647	118.445	14.8432	118.857	12.8	114.14
	26.2469	166.71	28.3045	163.509	21.4125	155.828	17.0048	151.678	16.1428	140.483	15.2012	131.221	17.9039	127.166	16.3453	130.868	13.87	123.38
	27.3647	167.171	29.9539	176.692	23.8179	168.608	19.222	162.902	18.1521	151.484	17.1198	142.77	20.3623	141.508	18.4176	144.289	15.26	135.1
	27.8851	167.385	31.1019	186.585	25.9886	179.597	21.1049	173.638	20.4797	168.109	19.3277	159.73	22.7507	157.369	20.4273	158.88	16.4	146.48
	29.8182	168.182	30.5717	181.303	25.7608	175.934	21.7856	172.431	21.5279	170.351	20.4842	164.016	23.5196	158.815	21.0562	160.184	17.49	155.35
	32.5393	169.303	33.6503	188.652	27.8971	181.172	24.2469	178.669	24.2469	178.669	22.6466	170.678	25.359	164.025	22.8391	164.988	18.89	163.77
	36.0706	170.759	35.4142	190.316	29.2093	182.418	26.6009	182.153	26.6009	182.153	24.5385	173.451	26.9578	166.056	24.3455	166.87	20.15	167.61
	42.6	173.45	38.3807	192.295	31.4473	183.95	29.7792	186.301	29.7792	186.301	27.1763	176.782	29.1016	168.483	26.5879	169.238	21.97	170.91
	44.3077	174.154	39.0835	192.914	32.2658	184.766	30.6085	186.919	30.6085	186.919	28.0077	177.348	29.7605	168.886	27.6484	169.842	23.24	172.54
	50	176.5	41.4166	194.419	34.5222	186.484	32.5329	188.609	32.5329	188.609	29.8404	178.834	31.2364	169.811	29.4861	170.944	24.69	174.01
	50	176.5	41.3681	194.528	35.1975	187.391	33.2372	189.332	33.2372	189.332	30.5862	179.42	31.8503	170.05	30.3946	171.338	26.05	175.05
	50	176.5	41.2703	194.748	35.7829	188.338	33.7292	190.225	33.7292	190.225	30.5849	179.659	31.8828	170.061	32.0264	172.171	27.66	176.05
	50	176.5	40.7823	195.846	35.6516	189.552	33.6614	191.278	33.6614	191.278	30.5898	180.621	31.8655	170.897	32.0092	173.007	27.16	176.8
	50	176.5	39.9601	197.696	34.9074	190.973	33.1849	192.402	33.1849	192.402	30.1553	181.789	31.4779	172.081	31.6216	174.191	27.3	178.89
	50	176.5	38.9209	200.034	33.7603	192.444	32.4238	193.517	32.4238	193.517	29.4482	182.895	30.951	172.855	31.0947	174.965	26.55	179.59
	50	176.5	37.2167	203.869	31.3182	193.688	31.3182	193.688	31.3182	193.688	27.9279	182.684	29.9494	172.086	30.0931	174.196	25.68	181.12
11	0.112481	0.668397	2.3886	0.379669	1.99853	0.778063	1.67372	0.406904	3.46404	4.54991	2.24985	3.9057	2.91838	6.9942	2.4832	9.06246	3.99	6.49
	2.61785	15.5561	2.66905	8.59411	2.53047	18.4461	1.94194	16.8287	4.74348	20.6018	2.62696	17.3512	4.20075	21.1546	3.61917	23.8214	7.77	23.19
	2.54937	62.1946	4.34619	42.2163	4.06172	45.9659	3.66739	46.4601	6.17289	43.5845	4.07276	39.7339	5.9002	41.9833	5.17274	45.6453	9.63	42.55
	5.79937	97.0228	6.75431	79.7707	6.32641	72.364	5.67999	70.4445	7.45942	62.5201	5.34744	59.8702	7.59046	62.0968	6.76911	67.0356	10.92	59.42
	8.10145	124.359	8.94067	104.999	8.77455	91.8422	7.68329	87.6314	8.67617	77.5578	6.53926	77.0289	9.15327	79.671	8.27014	86.0536	11.53	74.95
	10.7259	145.419	11.9243	130.681	11.5883	111.193	9.99921	103.466	10.308	92.3688	8.13067	94.3049	11.0721	96.5763	10.0817	104.336	12.38	88.74
	12.9632	146.322	15.0719	144.767	14.5384	123.347	12.7316	115.3	12.3576	105.195	10.0727	108.603	13.2957	111.617	12.0442	118.472	13.92	102.91
	15.9203	147.516	19.81	169.814	18.4336	142.476	15.9655	131.071	15.1176	121.052	12.7618	125.563	16.1457	127.25	14.568	132.87	15.59	117.33
	18.3281	148.489	22.0433	171.639	21.0572	147.704	18.7814	137.538	17.6329	132.054	15.1055	137.003	18.8967	141.643	16.9294	145.951	17.13	128.9
	22.2354	150.067	25.0391	173.505	23.8293	151.474	21.8676	143.176	20.61	140.023	17.8724	146.527	21.2926	147.422	19.0657	151.151	19.19	137.8
	25.9863	151.581	27.7671	175.167	26.0895	153.819	24.8785	148.31	23.6487	146.582	20.5231	152.278	23.6639	151.961	21.2087	155.242	21.64	143.63
	30.7222	153.494	31.1249	177.503	29.9006	159.608	29.133	156.551	27.9032	154.823	24.1871	159.386	26.796	157.454	24.0298	160.189	24.06	149.58
	36.4538	155.809	34.8593	180.063	32.7736	161.672	31.2495	158.444	30.0197	156.716	26.033	160.996	28.29	158.692	25.4745	161.374	25.89	153.51
	42.5081	158.254	38.4843	182.396	35.8783	163.87	33.4414	160.488	32.2116	158.76	28.0433	162.741	29.9405	159.97	27.2285	162.717	27.84	156.13
	45.4212	159.43	40.1275	183.519	38.0924	165.726	34.9484	162.146	33.7186	160.418	29.5937	164.237	31.1918	161.086	28.7897	164.04	30.15	159.33
	49.1298	160.928	42.1924	184.621	40.8714	167.748	36.7534	163.986	35.5236	162.258	31.7478	166.294	32.9809	162.422	30.8282	165.554	31.61	161.54
	50.5681	161.509	42.9681	185.082	42.9099	169.504	38.0195	165.516	36.7897	163.788	33.1441	167.697	34.1451	163.223	32.2496	166.544	33.32	163.98
	55.7681	163.609	45.4859	187.13	45.5436	171.717	39.3691	167.582	38.1393	165.854	34.5834	169.82	35.3299	164.475	33.8157	168.058	34.25	165.53
	55.7681	163.609	44.7834	188.626	44.7376	172.836	38.0217	168.98	36.7919	167.252	33.2502	171.287	34.3368	165.526	33.0794	169.245	33.36	167.08
	55.7681	163.609	43.0888	192.234	42.4035	174.946	35.4042	171.205	34.1744	169.477	30.4368	173.227	32.1472	167.211	31.8389	171.681	32.1	169.26
	55.7681	163.609	40.058	198.686	37.4231	176.535	31.1574	173.179	29.9277	171.452	26.0645	176.822	29.066	169.326	28.7576	173.797	29.83	171.51
12	0	0	1.73394	0	0.806986	1.7958	0.263982	4.26411	1.1712	5.74514	0.789953	4.30807	0.740623	3.58134	0.577426	3.36047	2.02	6.31
	3	18.25	0.922934	10.9159	0.405088	16.7038	0.403589	18.3269	2.30881	22.4507	1.18073	15.3681	1.11204	13.0199	0.841322	12.2796	3.2	17.63
	5.23636	31.8545	0.595988	19.6854	0.754202	33.5436	0.435809	32.8998	3.23414	35.7054	2.22589	32.3012	2.05717	28.2808	1.53298	29.2568	4.48	32.07
	8	48.6667	0.602567	33.3714	0.249117	48.9677	1.35018	46.2562	3.23571	46.6096	3.0965	46.3555	3.57561	43.5617	2.88092	44.3711	5.77	48
	11.7209	71.3023	3.66328	51.1	0.373634	64.9407	2.05623	58.2562	2.9057	55.4864	3.11792	56.2579	4.37533	55.3846	3.43715	59.1892	7.04	61.43
	4	113	15.3584	128.747	10.2392	105.508	6.35791	90.7801	8.62463	79.8786	8.01251	79.9863	9.03505	78.1749	7.76149	81.2595	9.14	75.33
	8.17391	159.261	17.3651	155.92	11.5421	120.445	7.40366	102.421	9.38916	88.753	9.0674	91.0633	10.4188	90.2262	9.15528	97.1338	11.09	88.28
	10.1538	160.077	19.7117	176.85	13.5009	133.575	9.137	112.858	10.5839	97.2848	10.2529	100.077	12.0573	101.078	10.7139	107.351	12.6	97.58
	12.3273	160.973	21.5462	178.27	15.4509	137.525	10.9543	117.025	11.8902	101.268	11.7714	107.174	13.7337	108.201	12.2247	114.205	13.59	105.63
	15.4667	162.267	23.6784	179.417	18.0286	142.531	13.2608	121.83	13.5733	106.651	13.4507	112.938	15.5191	115.346	13.9064	120.922	14.91	110.93
	17.1111	162.944	24.9583	180.442	20.0349	146.943	15.141	126.391	15.0113	111.594	15.0081	119.504	17.0046	121.976	15.2955	127.164	15.94	116.53
	19.5294	163.941	26.2365	180.514	21.784	149.957	16.7485	129.556	16.2915	115.878	16.1837	123.416	18.1538	125.528	16.3847	130.5	16.58	122.09
	21.7059	164.838	27.8331	181.795	24.9365	157.077	19.5127	136.269	18.6177	122.929	18.3286	129.781	20.2974	131.266	18.2589	135.931	17.53	127.48
	22.9014	165.331	28.563	182.107	27.2313	162.606	21.7953	141.626	20.8781	134.596	20.4355	139.851	22.4357	140.074	20.1708	144.151	18.39	135.81
	25.3333	166.333	30.0579	182.79	28.2396	163.064	23.7147	144.805	22.8781	141.034	22.1311	145.163	24.0233	144.61	21.5972	148.361	19.49	143.24
	25.6712	166.473	30.2284	182.738	28.2589	162.904	24.6505	146.955	23.9749	145.586	23.0651	148.818	24.9322	147.668	22.3956	151.185	21.74	150.66
	28.4167	167.604	31.9993	183.963	29.6196	163.941	26.932	150.425	26.2565	149.056	24.7685	151.409	26.3919	149.869	23.7045	153.206	24.43	157.22
	31.7846	168.992	34.0653	185.362	30.8366	164.67	30.6931	157.311	30.0176	155.942	27.5208	156.497	28.8637	153.994	25.9671	157.013	26.4	160.96
	39.4286	172.143	38.3758	188.505	33.682	166.727	32.9166	159.359	32.241	157.991	29.1527	157.941	30.2074	155.27	27.534	158.372	27.25	162.48
	41.4615	172.981	39.4097	189.418	34.5556	167.538	33.5042	160.274	32.8287	158.905	29.6976	158.746	30.6659	155.954	28.0339	159.051	28.24	164.84
	50	176.5	43.3489	192.616	37.4172	169.911	35.637	162.51	34.9615	161.141	31.0021	160.061	31.7856	157.016	30.2151	160.699	28.94	166.73
	50	176.5	42.9867	193.431	37.7364	171.09	35.5953	163.851	34.9198	162.482	31.3626	161.378	32.0552	158.225	31.5522	162.524	29.65	168.29
	50	176.5	42.5117	194.5	37.7664	172.26	35.1318	165.378	34.4563	164.009	31.3028	162.753	32.0538	159.238	31.5508	163.537	29.82	169.24
	50	176.5	41.6451	196.45	37.1474	173.653	34.3751	166.783	33.6996	165.414	30.2241	163.321	31.1283	159.768	30.6253	164.067	29.29	170.36
	50	176.5	40.8194	198.308	36.5042	174.907	33.9377	167.671	33.2622	166.302	30.354	164.873	31.2844	160.936	30.7814	165.235	29.35	172.08

## Sheet: Walking
Subject	3X	3Y	5X	5Y	7X	7Y	9X	9Y	11X	11Y	13X	13Y	15X	15Y	17X	17Y	99X	99Y
1	8	0	0	4.5	9	0	2.75	0	0	0	2	0	1.75	0	0	1	0.67	1.29
	16	0	0	10.5	17	0	3.75	0	1	2	3.5	0	5.5	1.5	0	3.5	0.81	3
	21	2	3.25	13.5	22.25	3.25	5.25	2.5	1.75	3.75	5.25	2.75	6.75	2.75	0	4.5	1.13	5.82
	23	3	5.75	14.75	24.75	5.75	5	3.25	1.75	4.5	6.75	4	7.75	3.5	0	5	1.22	7.85
	24	4	8.25	16	26	8.25	4.75	4	2	5.25	7.75	4.75	9	4	2.75	6	1.28	9.8
	25	4.25	10.25	16.75	27	10.25	4.25	4.75	2.25	6	8	5	10.25	4.75	3.25	7.25	1.14	12.17
	27	5.25	12.5	18	28.75	12.5	4	5.75	2.75	7.25	8	5.25	12	5.75	4.75	8.75	1.17	14.31
	29	5.75	14.75	20	30.5	14.75	3.25	6.75	3	8	7.75	5.5	14.25	6.5	5.75	11	0.79	17.01
	31.5	6.75	16.25	22.25	32.75	16.25	2.75	8	3	9.5	6.75	5.25	17	7.5	7	13.75	0.61	19.41
	34	7.25	17.75	24.75	35	17.75	1.75	9	3	10.5	5.25	4.75	20	8.5	8.25	16.75	0.54	21.93
	36.25	8	19	26.5	36.5	19	0.5	10	2.75	11.75	3.5	4	23.25	9.5	9.5	19.75	0.67	23.47
	38.25	8.5	20	27.75	38.5	20	1	10.75	2	12.75	2	2.75	25.5	10.5	10.5	22	0.85	24.39
	38.25	8.75	21	29.75	38.5	21	2.5	11.5	1	13.25	0	0	27.25	11.25	11.5	26	1.01	25.29
	38.25	8.75	21	29.75	38.5	21	2.5	11.75	0.25	13.75	2	0	28.75	11.25	11.75	26	1.26	26.23
	38.25	8.25	20.75	29.75	38.5	20.75	2.5	11.5	0	13.75	2	0	28.75	11.25	11.5	26	1.41	28.25
	38.25	7	20.25	29.75	38.5	20.25	2.5	10.75	0.5	13.75	2	0	28.75	10.5	11	26	1.87	30.21
	38.25	5.25	19.5	29.75	38.5	19.5	2.5	9.5	2.5	14	2	0	28.75	9.5	9.75	26	2.22	31.03
	38.25	3.5	18.75	29.75	38.5	18.75	2.5	8.25	2.5	13.75	2	0	28.75	7.75	8.75	26	2.62	33.14
	38.25	2.5	17.5	29.75	38.5	17.5	2.5	6.25	2.5	13.5	2	0	28.75	6	7	26	3.05	37.76
	38.25	2	15.75	29.75	38.5	15.75	2.5	4.75	2.5	12.75	2	0	28.75	4.75	5.25	26	3.56	41.1
	38.25	1.5	12.75	29.75	38.5	12.75	2.5	3.5	2.5	12	2	0	28.75	3.5	4	26	4.58	45.32
	38.25	1.5	9.25	29.75	38.5	9.25	2.5	3.25	2.5	11.25	2	0	28.75	3.25	2.75	26	5.07	50.55
	38.25	1.5	5.5	29.75	38.5	5.5	2.5	2.75	2.5	10	2	0	28.75	2.75	2	26	6.18	55.1
	38.25	1.5	3	29.75	38.5	3	2.5	2.5	2.5	8.5	2	0	28.75	2.5	0	26	6.92	60.46
	38.25	1.5	1.5	29.75	38.5	1.5	2.5	2	2.5	6.5	2	0	28.75	2	0	26	7.66	66.11
	38.25	0	0	29.75	38.5	0	2.5	2	2.5	5.25	2	0	28.75	1.5	0	26	8.75	72.06
	38.25	0	0	29.75	38.5	0	2.5	1.5	2.5	4.5	2	0	28.75	1.5	0	26	9.84	77.58
	38.25	0	0	29.75	38.5	0	2.5	0	2.5	3.25	2	0	28.75	0	0	26	11.32	83.38
	38.25	0	0	29.75	38.5	0	2.5	0	2.5	2.75	2	0	28.75	0	0	26	12.04	90.41
	38.25	0	0	29.75	38.5	0	2.5	0	2.5	2	2	0	28.75	0	0	26	13.09	95.5
	5.43919	108.946	40.7768	45.625	5.14375	93.4125	43.8382	104.618	41.3427	100.089	41.5673	93.3013	10.3425	95.19	40.2171	68.4605	13.41	100.86
	6.46622	113.486	37.0484	67.5565	1.58333	108.881	40.8333	118.148	38.9615	111.538	39.4264	104.96	8.53883	105.35	38.5815	77.824	14.15	107.01
	7.83333	121.028	35.4583	73.2667	0.541667	114.655	40.0231	122.639	38.3488	115.651	39.044	109.67	7.79412	110.336	38.026	83.5866	14.86	114.14
	9.68243	135.405	33.9583	83.9833	0.494118	122.853	39.1591	129.677	37.6489	121.668	38.3553	116.635	7.09559	116.453	37.4061	90.5983	15.37	121.05
	11.1389	143.556	31.6695	95.3008	4.38125	136.456	36.3714	140.367	35.3427	131.294	36.2119	125.924	4.60052	126.727	35.2798	100.963	15.84	129.98
	12.3676	169.471	26.7593	117.324	7.48701	153.474	34.1893	153.859	33.8333	145.382	35.0286	139.743	3.09239	138.28	33.8695	115.108	15.88	140.03
	12.1419	169.378	26.2105	125.39	7.78049	159.213	33.7545	159.105	33.4833	151.346	34.5714	146.109	2.36111	146.646	33.35	122.831	16.47	148.4
	11.7849	169.233	24.6316	149.004	8.47647	175.376	33.114	171.588	32.9426	164.664	33.8967	159.197	1.00926	161.095	32.3349	135.899	17.18	157.17
	12.5417	169.542	24.0312	149.406	8.8125	175.604	32.4291	172.661	32.3148	166.341	32.9103	167.91	0.45202	168.035	31.926	142.087	18.13	160.09
	11.816	169.245	24.6286	148.907	8.31132	175.208	32.4638	172.826	32.4638	172.826	32.8975	173.624	0.0697115	172.466	31.7479	145.996	18.72	162.38
	12.7924	169.644	23.8228	149.604	9	175.767	31.6688	174.354	31.6688	174.354	32.0442	174.95	0.431034	173.532	31.2871	146.939	19.16	163.61
	13.8864	170.091	22.9775	150.138	9.65152	176.178	30.3862	175.865	30.3862	175.865	30.8788	176.247	1.43235	174.516	30.3979	147.808	19.98	165.82
	14.5139	170.347	22.4796	150.587	9.93151	176.445	29.9565	176.625	29.9565	176.625	30.4174	176.927	1.73929	175.061	30.0285	148.313	20.53	167.49
	15.0449	170.564	22.037	151.213	10.3805	176.965	29.3358	178.177	29.3358	178.177	29.8592	178.229	2.07072	176.117	29.6594	149.27	20.99	168.97
	15.9329	170.927	21.3652	151.815	10.7824	177.338	28.963	178.961	28.963	178.961	29.4784	178.925	2.2716	176.705	29.4478	149.804	21.11	170.34
	16.5441	171.176	20.8852	152.594	11.2095	177.936	28.2156	180.313	28.2156	180.313	28.8308	180.064	2.6756	177.655	29.057	150.659	21.58	172.91
	16.7384	171.256	20.7008	153.368	11.2861	178.428	28.1441	180.975	28.1441	180.975	28.7194	180.662	2.65258	178.188	29.0409	151.147	22.1	174.26
	17.2949	171.483	20.2985	153.996	11.7256	178.977	26.5667	184.419	26.5667	184.419	27.4175	183.505	3.65196	180.479	28.1513	153.191	22.67	175.85
	19.05	172.2	19.1277	155.399	12.6921	180.064	25.873	185.496	25.873	185.496	26.7374	184.488	4.10405	181.334	27.6501	153.998	23.3	177.43
	20.7665	172.901	18.0548	156.373	13.6836	180.93	25.2939	186.613	25.2939	186.613	26.1144	185.529	4.50989	182.249	27.1591	154.878	23.81	178.9
	22.9944	173.811	16.7383	157.599	14.7967	181.938	24.5262	187.599	24.5262	187.599	25.4132	186.394	4.98629	183.03	26.5118	155.687	24.42	180.37
	24.4747	174.416	15.9205	158.455	15.7947	182.874	24.0074	188.737	24.0074	188.737	24.8734	187.444	5.37533	183.932	25.8309	156.674	24.62	181.32
	26.5676	175.271	14.8255	159.579	16.903	183.94	23.3496	189.82	23.3496	189.82	24.1279	188.495	6.006	184.763	24.9517	157.595	24.83	182.21
	27.0375	175.463	14.7034	160.298	17.3594	184.773	23.2093	190.715	23.2093	190.715	23.7823	189.384	6.18733	185.603	24.4254	158.573	24.75	182.88
	33.25	178	11.9466	163.135	19.6279	187.073	22.0146	192.939	22.0146	192.939	22.6967	191.336	6.98788	187.323	23.4037	160.349	24.56	183.56
	33.25	178	12.6034	164.543	19.46	188.447	22.5744	194.358	22.5744	194.358	23.3219	192.354	6.29561	188.405	23.8565	161.506	24.41	185.08
	33.25	178	13.5474	166.566	18.7033	189.984	23.5929	195.891	23.5929	195.891	24.5435	193.862	5.14634	189.841	24.8833	162.928	24.82	185.86
	33.25	178	15.3478	170.424	16.5323	192	25.4231	197.594	25.4231	197.594	26.6442	196.022	3.34189	191.708	26.5725	164.746	25.95	187.82
	33.25	178	16.5652	173.033	14.2761	192.037	26.9808	197.716	26.9808	197.716	28.2009	196.478	2.19403	191.884	26.556	165.884	25.55	189.18
2	3.13043	19.0435	0.377137	10.3059	3.61345	28.3304	5.8014	38.8566	4.22052	40.977	3.57891	26.5518	1.69292	26.3073	0.757331	22.517	0.85	34.7
	3.34884	20.3721	0.508019	10.95	3.58659	31.9643	5.82813	42.1541	4.21255	43.9631	3.77113	27.5715	0.607827	31.4066	0.233825	27.1524	0.73	34.67
	3.5122	21.3659	0.257045	11.3766	3.49403	32.844	5.80225	43.1269	3.97559	45.0574	3.60033	28.4397	0.0160689	33.8279	0.778728	29.4351	0.74	34.63
	3.6	21.9	3.21081	31.358	0.893638	46.4071	3.54048	54.2575	2.17969	54.7633	2.21008	36.5519	1.05507	39.9417	1.52051	34.6789	0.62	34.63
	3.78947	23.0526	3.6016	32.5641	0.0813879	55.3559	2.61755	61.5719	1.26073	61.2771	1.96701	42.5599	1.43988	45.6681	1.48634	43.1699	0.55	35.1
	5.48571	33.3714	3.0663	38.7945	0.0893252	60.4144	2.90423	66.1553	1.44969	65.2967	2.18078	45.8127	1.90923	50.2678	1.88418	47.8489	0.6	35.17
	6	36.5	3.30789	42.9091	0.170252	67.1869	2.77521	71.9961	1.44274	70.5521	2.38086	52.9751	1.83024	56.1518	1.65463	53.516	0.6	35.46
	6.85714	41.7143	3.97108	46.4262	0.41306	70.4804	2.69359	74.9228	1.32259	73.0899	2.35874	55.5789	2.38267	59.7928	2.07746	57.5293	0.74	35.7
	7.38462	44.9231	4.57153	51.4909	1.15969	77.0104	2.24028	80.5085	0.861966	77.9211	2.24836	59.2195	2.96607	64.2339	2.59632	61.799	0.84	36.13
	8	48.6667	7.15448	59	2.2844	83.0674	1.54666	85.6318	0.816917	83.8263	2.3666	65.3429	3.38713	70.6644	2.33167	70.8981	0.8	36.79
	12	73	6.82568	61.5652	2.48757	85.5882	1.5283	87.75	0.774247	85.7325	2.42198	67.6605	3.97273	74.5044	2.71646	77.1899	0.96	37.18
	24	146	10.1764	76.5405	4.48321	99.2208	0.288121	98.6378	0.429245	95.6462	1.88377	74.5772	4.90766	80.6237	3.55511	86.4466	1.32	40.73
	24	146	9.91698	80.9143	4.21031	101.867	0.600727	100.693	0.154481	97.4856	2.1908	76.9371	5.35742	85.0849	4.3309	87.7559	1.38	42.4
	24	146	9.46698	88.5	3.77254	106.111	1.09485	103.941	0.278068	100.381	2.65534	82.1031	6.13291	96.5907	3.99102	101.446	2.01	46.25
	24	146	9.46698	88.5	6.73213	113.485	0.814682	109.385	0.814682	109.385	2.49861	93.1194	7.40891	102.105	4.84633	106.8	2.58	49.52
	24	146	9.88365	141.111	7.1027	139.114	1.35984	129.28	1.35984	129.28	0.315768	117.395	8.77485	118.594	6.34341	120.33	3.25	52.56
	24	146	9.88365	141.111	7.21698	139.722	1.57182	129.962	1.57182	129.962	0.290278	118.482	8.87762	126.989	5.66224	128.359	3.64	56.31
	24	146	9.88365	141.111	7.21698	139.722	1.9972	130.698	1.9972	130.698	0.625534	122.059	9.42503	128.459	6.20444	129.646	4.14	59.11
	24	146	8.5027	181.429	9.90664	170.862	3.07412	152.513	3.07412	152.513	1.12949	139.347	12.3751	148.568	8.60517	146.863	4.65	62.47
	24	146	8.5027	181.429	9.95031	170.533	3.28027	152.728	3.28027	152.728	3.34583	150.953	13.4112	149.999	9.8097	147.974	5	65.27
	24	146	4.21698	177	7.82304	168.758	2.09933	152.606	2.09933	152.606	2.05903	150.609	12.408	149.745	9.01694	147.721	5.38	70.21
	24	146	6.78841	179.657	9.0027	170.329	3.2844	154.567	3.2844	154.567	2.93342	152.277	12.9086	150.887	9.17885	148.733	5.83	74.1
	24	146	6.78841	179.657	9.09369	169.945	3.54307	154.777	3.54307	154.777	3.46065	152.884	13.3238	151.312	9.58768	149.127	6.34	77.03
	24	146	5.71698	178.55	8.46698	169.775	3.4291	155.712	3.4291	155.712	3.62361	153.737	13.552	151.908	9.99395	149.534	6.64	81.24
	2.07407	155.037	14.0601	179.961	12.7433	171.179	8.34311	160.414	8.34311	160.414	8.02051	157.838	16.3464	154.754	12.333	151.811	7.38	85.26
	3.58621	154.414	13.3443	179.745	12.364	171.108	7.6302	159.393	7.6302	159.393	7.4378	156.937	15.8248	154.131	11.8955	151.27	7.64	88.77
	5.5	153.625	10.0993	164.059	10.5783	162.748	7.21698	154.896	7.21698	154.896	7.04145	152.974	15.2982	151.329	11.4134	148.89	7.96	92.21
	5.6	158.2	14.6272	166.462	13.2021	164.179	11.4564	160.366	11.4564	160.366	10.8573	157.904	18.1059	154.822	13.8675	151.809	8.33	95.72
	6.27273	158.477	15.3798	168.151	13.669	165.212	12.0935	163.932	12.0935	163.932	11.5394	160.895	18.2123	157.022	14.0207	153.544	9.04	99.84
	4.95652	157.935	15.3039	169.402	13.6272	165.955	12.1472	164.68	12.1472	164.68	11.6589	161.6	18.2761	157.537	14.0732	153.974	9.48	104.23
	6.83333	158.708	16.7476	171.122	14.482	166.976	14.3968	169.742	14.3968	169.742	13.4808	165.894	19.7373	160.574	15.3002	156.556	9.76	107.9
	5.6	158.2	16.7694	172.4	14.474	167.687	14.3708	170.995	14.3708	170.995	13.4975	166.965	19.5109	161.469	15.0335	157.262	10.19	113.97
	7.30769	158.904	18.1098	174.062	15.2801	168.7	15.1199	171.752	15.1199	171.752	14.2351	167.649	19.9921	162	15.5331	157.704	10.69	119.24
	10.1538	160.077	20.0631	176.034	16.418	169.839	16.1124	173.482	16.1124	173.482	15.1958	169.173	20.6723	163.128	16.1332	158.631	10.64	123.23
	13	161.25	21.8563	177.844	17.4875	170.928	17.0942	174.342	17.0942	174.342	16.0731	169.886	21.2617	163.69	16.6984	159.107	10.93	128.68
	13.6981	161.538	22.265	178.316	17.7311	171.21	17.2721	174.951	17.2721	174.951	16.3035	170.379	21.4189	164.062	16.9695	159.436	11.48	133.18
	17.625	163.156	24.4301	180.127	18.8568	172.059	18.2381	176.002	18.2381	176.002	17.1499	171.306	22.084	164.705	17.6668	160.02	11.79	139.16
	19.4348	163.902	25.3409	180.921	19.3551	172.479	18.6329	176.658	18.6329	176.658	17.574	171.902	22.4477	165.092	18.2047	160.404	12.06	144.62
	27.2308	167.115	28.4801	183.066	20.9596	173.453	20.017	177.659	20.017	177.659	18.8893	172.872	23.5093	165.688	19.4749	161.008	12.63	147.95
	33.0857	169.529	30.4533	184.414	22.0683	174.208	20.9569	178.451	20.9569	178.451	20.05	173.828	24.4243	166.287	20.658	161.595	13.18	150.08
	36.125	170.781	31.2836	184.771	22.7306	174.639	21.4682	179.066	21.4682	179.066	20.7851	174.503	25.0185	166.682	21.7014	162.056	13.49	151.73
	34.1429	169.964	30.5027	184.398	22.6715	174.897	21.3845	179.403	21.3845	179.403	20.8879	174.818	25.1249	166.861	22.0106	162.248	14.09	153.81
	31.5	168.875	29.5503	183.7	22.7554	175.287	21.3846	179.988	21.3846	179.988	20.5794	174.82	24.7259	167.105	22.2968	162.7	14.35	155.77
	24	146	24.4779	184.522	19.6115	175.89	18.6623	180.656	18.6623	180.656	17.3018	174.567	22.0774	167.222	20.2264	163.185	14.59	157
3	0	0	1.88953	0	1.88953	0	1.88953	0	1.88953	0	1.41057	0.936664	1.39385	0.656923	1.15833	0.580851	2.33	2.45
	0	0	3.05025	0	3.05025	0	3.05025	0	3.05025	0	2.17928	2.23842	2.10057	1.93758	1.75	1.674	3	7.97
	0	0	4.0562	0	4.0562	0	4.0562	0	5.06601	6.94118	3.45151	6.45323	3.05878	4.84453	2.53947	4.0288	2.66	14.08
	0	0	4.69126	0	0.355751	12.7568	1.07998	20.9268	1.38953	27.78	1.0496	20.0463	1.1497	15.3228	0.961905	13.5094	2.21	21.18
	0	0	4.69126	0	0.450209	15.1282	2.81791	28.9787	0.113673	34.6724	0.103853	25.156	0.433549	19.4284	0.338745	17.4103	2.35	24.92
	0	0	5.73044	0	0.676921	17.9241	2.98152	31.1579	1.34723	40.9615	0.969183	30.0494	1.06974	23.5354	0.896341	21.254	2.82	28.82
	0	0	6.43953	0	1.20462	20.6883	3.80838	35.6927	0.887655	44.4323	0.622053	32.7157	0.785664	25.7428	0.644737	23.5027	3.2	31.86
	0	0	5.95203	0	1.72047	21.24	4.48547	37.7031	1.44509	48.9688	1.01847	36.5025	1.10298	29.012	0.930392	26.9985	2.97	35.36
	0	0	5.95203	0	2.07475	22.2208	4.99413	39.8713	0.90128	50.0604	0.595524	37.5102	0.751304	29.9244	0.611538	27.8962	2.91	37.11
	0	0	5.69273	0	2.83515	23.8987	5.52066	40.8155	0.89274	51.5609	0.574719	38.9066	0.68897	31.2773	0.55303	29.4896	2.92	39.24
	0	0	5.69273	0	2.83515	23.8987	5.52066	40.8155	0.89274	51.5609	0.574719	38.9066	0.728949	31.1963	0.589623	29.428	3.16	40.68
	0	0	6.53239	0	3.26178	26.3947	6.09086	44.2647	0.813586	54.4715	0.502547	41.3568	0.665163	33.3403	0.531132	31.3941	3.26	42.61
	5.53846	33.6923	2.59698	18.6383	4.67692	34.9873	7.21093	51.0841	0.133511	59.3193	0.0478352	45.452	0.11469	37.1231	0.0195167	35.2664	3.05	44.73
	6	36.5	2.59698	18.6383	4.94071	35.5802	7.36047	51.2294	0.0509413	59.3155	0.218451	45.8122	0.0424004	37.4283	0.0533708	35.8737	2.98	45.96
	6	36.5	1.9062	19.4667	5.26956	35.8961	7.81841	52.8879	0.258055	60.4819	0.388771	46.8147	0.075662	38.4376	0.312963	40.2031	2.8	47.69
	8	48.6667	0.303647	26.5455	6.64336	40.2105	8.82745	56.1415	0.674836	63.024	0.750184	49.2085	0.396984	40.6973	0.614151	42.6224	2.78	50.33
	24	146	0.168157	29.9487	6.64723	42.3382	9.00842	58.9184	0.652132	64.7179	0.75075	50.8259	0.416154	41.888	0.730687	47.2581	2.4	53.24
	24	146	9.23547	54.75	12.1474	56.7705	12.9089	70.4409	2.55001	72.3268	2.14807	61.3205	1.64772	51.8146	2.03243	60.0972	1.92	58.17
	24	146	18.3605	73	13.53	75.0678	13.822	82.6044	3.17255	79.9597	3.28738	65.6662	2.75878	55.5818	3.11	65.292	1.51	64.64
	24	146	18.9319	83.4286	14.049	80.2459	14.1562	85.8387	3.84695	82.4527	3.7466	72.9699	3.16412	62.5235	3.48111	71.6475	1.08	69.21
	24	146	19.2637	89.4839	13.4716	86.9524	13.771	90.1684	4.21663	85.4452	2.85584	80.8588	1.00848	74.6717	1.5	82.6287	1.1	74.79
	24	146	20.4405	110.96	9.75729	105.524	11.3078	102.484	2.93389	94.1818	2.67039	86.6521	0.699247	79.8707	1.28256	88.4785	0.88	81.7
	24	146	19.4514	92.9091	10.5013	97.7465	11.7003	97.3592	3.86382	91.557	3.68215	88.5816	1.71443	84.5715	2.21135	92.9731	0.89	87.11
	24	146	20.5827	113.556	9.97951	108.286	11.4552	104.316	3.48277	96.446	1.85338	97.6846	1.28297	99.022	0.385922	106.749	1.3	93.73
	24	146	20.5827	113.556	8.86047	110.682	10.6564	106.051	3.71813	98.4051	2.24091	99.4057	0.964957	100.646	0.0980392	108.242	1.47	98.42
	24	146	20.7605	116.8	9.27091	113.806	10.916	108.212	4.1987	100.614	2.71377	105.527	0.91521	106.324	0.0123762	113.753	0.84	103.84
	24	146	20.7605	116.8	8.37539	116.851	10.31	110.273	3.75752	102.114	1.97689	107.392	1.56486	107.995	0.557882	115.181	1.65	107.65
	24	146	20.8605	118.625	7.80491	119.5	9.822	112.423	4.90245	106.851	3.12143	111.441	1.28603	112.502	0.247525	119.522	1.08	112.94
	24	146	20.8605	118.625	6.20895	128.091	8.87067	117.776	3.92047	110.78	1.93153	116.147	2.42139	116.77	1.14552	123.569	1.06	116.98
	24	146	20.8605	118.625	6.20895	128.091	8.7563	118.219	4.8909	114.63	2.46516	120.534	2.16458	120.859	0.882124	127.238	1.3	120.04
	24	146	20.9487	120.235	4.87659	138.645	7.96916	124.902	4.61972	120.694	1.64462	126.665	3.03359	126.381	1.51053	132.228	2.05	124.34
	7.55556	152.778	7.12237	130.952	1.94509	143.472	2.85066	129.657	0.479109	125.161	1.22574	129.419	5.67738	128.889	3.72794	134.274	3.16	126.91
	8.42105	152.421	7.81501	131.636	1.63953	144	2.88877	130.557	1.65871	128.167	0.567564	132.428	5.18229	131.577	3.24752	136.646	3.06	130.7
	0.666667	156.167	0.45435	138.815	5.93499	147.386	0.775128	134.449	1.65541	132.04	3.14873	135.211	7.5995	134.104	5.32014	138.633	4.15	133.29
	0.666667	156.167	0.45435	138.815	6.03279	147.539	0.891636	134.672	0.891636	134.672	2.57732	137.665	7.28238	136.328	4.9407	140.627	4.35	136.11
	0.32	155.76	4.38953	147.688	8.01327	152.394	3.08048	140.071	3.08048	140.071	4.72612	142.359	9.1111	140.375	6.62013	143.822	4.96	138.93
	1.61538	156.558	5.82135	148.561	8.98905	153.029	3.99831	140.947	3.99831	140.947	5.23367	142.843	9.46222	140.76	6.85127	144.189	5.33	141
	1.13208	156.358	5.40073	148.522	8.7443	153.038	3.88014	141.135	3.88014	141.135	5.33177	143.15	9.76028	141.107	7.09979	144.477	5.74	142.78
	1.96491	156.702	9.13321	155.19	10.9841	157.143	6.43953	146.269	6.43953	146.269	7.03068	146.701	10.969	144.093	8.1376	146.944	6.3	144.55
	1.96491	156.702	9.13321	155.19	11.0145	157.175	6.4957	146.37	6.4957	146.37	7.22373	147	11.0827	144.338	8.21183	147.158	6.49	145.94
	3.13333	157.183	9.78588	155.598	11.4555	157.456	7.29725	147.638	7.29725	147.638	7.90322	148.115	11.8194	145.346	8.79428	148.007	7.08	147.91
	2.25806	156.823	10.0074	157.184	11.5632	158.466	7.54921	148.871	7.54921	148.871	7.96828	148.914	11.7573	146.012	8.76434	148.554	7.36	150.45
	2.25806	156.823	10.6283	158.326	11.9754	159.224	8.40728	150.726	8.40728	150.726	8.72373	150.561	12.3677	147.439	9.2007	149.757	7.77	151.27
	3.32308	157.262	11.1613	158.587	12.3374	159.403	8.83328	151.147	8.83328	151.147	8.99956	150.845	12.7228	147.704	9.47789	149.98	8.28	152.98
	2.50746	156.925	12.9802	170.396	13.5532	167.151	9.88953	157.878	9.88953	157.878	9.70675	155.947	13.3219	152.134	9.88131	153.639	9.23	156.22
	2.50746	156.925	11.8214	160.828	12.7544	160.885	9.66948	153.56	9.66948	153.56	9.5994	152.71	13.0849	149.309	9.74351	151.311	9.6	156.69
	2.50746	156.925	12.3326	161.762	13.1066	161.507	10.0547	154.284	10.0547	154.284	9.88833	153.241	13.2837	149.769	9.80397	151.7	9.97	157.66
	3.48571	157.329	13.2244	162.764	13.6902	162.184	11.1108	156.144	11.1108	156.144	10.5558	154.599	13.9831	150.962	10.3549	152.678	10.6	159.58
	3.48571	157.329	13.6766	163.602	13.9936	162.745	11.4305	156.757	11.4305	156.757	10.7797	155.078	14.115	151.379	10.4682	153.019	11.23	160.81
	3.88406	157.493	14.8648	165.36	14.7901	163.916	12.2274	157.989	12.2274	157.989	11.4963	156.054	14.682	152.233	10.9375	153.718	11.85	162.78
	3.88406	157.493	15.2679	166.115	15.0622	164.44	13.7248	161.352	13.7248	161.352	12.5271	158.641	15.6308	154.494	11.6179	155.555	12.52	165.13
	4.71642	157.836	16.5167	167.57	15.9058	165.432	14.5378	162.316	14.5378	162.316	13.1022	159.359	16.0893	155.13	11.9867	156.071	12.94	167.01
	5.15152	158.015	17.3982	168.802	16.5109	166.292	15.1312	163.173	15.1312	163.173	13.4975	159.949	16.2517	155.682	12.1305	156.523	13.25	168.04
	6.0625	158.391	18.5968	170.197	17.3314	167.256	15.9229	164.111	15.9229	164.111	14.189	160.691	16.8533	156.34	12.6324	157.062	13.89	169.46
	7.54098	159	19.9844	171.474	18.3082	168.189	18.2328	169.989	18.2328	169.989	15.85	164.938	18.3314	160.093	13.8802	160.135	14.63	171.29
	7.71429	159.071	20.8608	172.708	18.9001	169.018	18.7956	170.821	18.7956	170.821	16.338	165.592	18.6696	160.716	14.1227	160.631	15.02	172.91
	8.56	159.42	22.19	174.266	19.8484	170.152	19.6938	171.976	19.6938	171.976	17.0363	166.413	19.3598	161.408	14.8223	161.25	15.33	173.97
	9.91667	159.979	23.1581	175.102	20.575	170.826	20.3819	172.65	20.3819	172.65	17.7015	166.983	20.0019	161.881	15.5292	161.712	15.92	174.72
	9.63636	159.864	23.7527	176.245	21.0795	171.773	21.0795	171.773	21.0795	171.773	18.3083	166.428	20.5564	161.38	16.1422	161.356	16.35	175.87
	10.1538	160.077	24.5702	177.139	21.753	172.56	21.4785	174.463	21.4785	174.463	18.7208	168.382	20.9778	163.062	16.717	162.857	16.87	176.83
	9.82857	159.943	27.3474	189.101	23.6157	180.849	23.6157	180.849	23.6157	180.849	20.2398	173.064	22.6019	166.874	18.0625	166.056	17.4	178.12
	2.07407	155.037	21.495	175.735	19.4616	171.364	19.4616	171.364	19.4616	171.364	16.9992	166.116	19.8498	160.869	15.7273	160.994	17.34	177.49
	24	146	21.6395	191.467	19.1076	180.447	19.1076	180.447	19.1076	180.447	16.4043	172.84	19.9103	166.17	15.4773	165.277	18.16	178.59
	24	146	22.6395	192.5	19.4395	179.9	19.4395	179.9	19.4395	179.9	16.5309	172.403	20.198	165.658	15.7256	164.858	18.26	178.04
	24	146	24.3062	194.222	19.9123	179.121	19.9123	179.121	19.9123	179.121	16.4952	172.025	20.3994	165.162	15.7463	164.368	18.45	177.84
	24	146	24.3062	194.222	19.5641	177.925	19.5641	177.925	19.5641	177.925	16.3104	171.192	20.5581	164.252	16.0907	163.725	19.44	176.83
4	0	0	0.855263	0	0.855263	0	0.855263	0	0.855263	0	0.683804	0.447893	0.0844379	1.26031	0.0616786	1.01613	1.33	0.01
	0	0	2.52193	0	2.52193	0	2.52193	0	2.52193	0	1.90342	1.50635	0.975302	2.02612	0.743614	1.50862	3.33	2.49
	0	0	3.38304	0	3.38304	0	3.38304	0	3.38304	0	2.45643	2.18673	1.33818	2.93263	1.03009	2.23611	3.72	4.51
	0	0	3.36815	0	3.36815	0	3.36815	0	3.36815	0	2.40108	2.72612	1.08248	3.85714	0.861223	3.0994	2.94	9.35
	0	0	3.36815	0	1.86241	4.49524	1.86241	4.49524	1.86241	4.49524	1.41907	5.76536	0.303902	6.22685	0.264815	5.13148	2.08	13.7
	0	0	2.9891	0	0.00697256	9.07692	0.978737	14.672	0.221805	17.3383	0.00727081	13.8998	0.916902	12.3251	0.710399	10.4699	0.57	21.37
	0	0	2.84506	0	0.415923	10	2.20444	20.3284	1.42643	22.507	0.836381	17.4361	1.6177	15.0575	1.29217	12.866	0.33	24.91
	2.44068	14.8475	1.35026	8.76	1.84965	17.8197	3.4201	26.942	2.59679	28.6986	1.668	21.7496	2.22338	18.4597	1.79988	15.7844	0.77	27.36
	2.52632	15.3684	1.19112	8.84848	2.24027	18.6341	4.00037	29.0528	3.16807	30.65	2.09237	23.1613	2.56844	19.5913	2.09932	16.9193	1.31	29.57
	2.52632	15.3684	1.36037	8.93878	2.13244	18.7869	3.91956	29.2589	2.33741	32.2898	1.57306	24.4909	2.1928	20.6489	1.7867	17.8887	1.24	30.36
	2.52632	15.3684	1.36037	8.93878	2.47474	19.752	4.17946	29.8785	2.60099	32.7906	1.75104	24.8191	2.37018	20.9161	1.9404	18.1916	1.29	30.69
	2.52632	15.3684	1.5194	8.84848	1.97604	18.6341	3.7715	29.0528	2.21436	32.0854	1.46504	24.2869	2.09089	20.5278	1.70168	17.8121	0.92	30.59
	2.52632	15.3684	1.5194	8.84848	2.31934	19.5952	4.03267	29.6724	2.47859	32.587	1.6688	24.6884	2.26917	20.7956	1.85599	18.1146	0.94	30.83
	2.52632	15.3684	1.36037	8.93878	2.13244	18.7869	3.91956	29.2589	2.33741	32.2898	1.54748	24.4176	2.15425	20.6259	1.7547	17.8822	1.02	31.54
	2.57143	15.6429	1.36037	8.93878	2.47474	19.752	4.17946	29.8785	2.4256	33.1142	1.66175	25.1584	2.23591	21.1846	1.82983	18.4902	1.23	31.24
	3.31034	20.1379	0.865263	11.68	2.47538	20.8387	4.19194	30.8916	2.42579	34.0342	1.65689	25.8076	2.20573	21.718	1.80307	18.9177	1.05	31.47
	2.61818	15.9273	1.19805	9.03093	2.63264	19.9113	4.3283	30.0874	2.72493	32.9969	1.87612	25.0677	2.44189	21.1363	2.00466	18.4448	1.29	31.49
	2.61818	15.9273	0.863158	9.22105	2.61743	19.2605	4.37662	29.8949	2.71617	32.9188	1.85639	24.9744	2.35397	21.0481	1.9254	18.2782	1.39	32.18
	2.71698	16.5283	0.69037	9.31915	3.12201	20.405	4.93699	31.6585	3.26183	34.4272	2.30676	26.219	2.75663	22.0784	2.27655	19.3176	2	33.08
	2.76923	16.8462	0.863505	9.62637	2.73822	19.9304	4.5328	30.7873	2.8114	33.7967	1.94706	25.6702	2.4704	21.6612	2.02811	18.8762	1.82	32.29
	2.88	17.52	0.498522	9.8427	3.08943	20.2832	5.01787	32.2276	3.24474	35.0833	2.29536	26.7021	2.74078	22.4698	2.2659	19.6985	2.1	33.69
	3.76471	22.902	0.0464222	13.1236	3.51863	22.8673	5.37981	34.4067	3.56807	37.03	2.58816	28.3007	2.97224	23.754	2.46534	20.8226	2.08	34.58
	3.91837	23.8367	0.306413	13.4253	3.30465	23.2793	5.22807	34.928	3.40825	37.5304	2.45658	28.6298	2.97417	24.1549	2.4728	21.2552	2.19	36.34
	4	24.3333	0.111077	13.5814	3.49019	23.4909	5.39855	35.1947	3.5478	37.7857	2.57233	28.8594	3.00078	24.3627	2.4987	21.4806	2.22	37.98
	4.17391	25.3913	0.293498	13.7412	3.38098	23.7064	5.32166	35.4654	3.26298	38.3277	2.26121	34.3704	2.76703	28.9293	2.31462	25.7379	2.11	40.93
	5.87755	35.7551	0.847678	20.6118	3.33822	35.9478	5.41992	46.4029	3.46799	47.8471	2.94223	38.1122	3.36354	32.0168	2.84202	28.5707	2.35	43.33
	6.12766	37.2766	0.71181	21.3659	3.30545	36.9107	5.43885	47.4265	3.44668	48.7792	2.9545	38.9616	3.38066	32.7785	2.86424	29.355	2.59	45.33
	6.26087	38.087	1.15724	21.9	3.67656	37.5818	5.9168	48.8456	3.86876	50.0325	3.29881	40.0341	3.67291	33.7213	3.12617	30.2716	2.55	48.39
	8	48.6667	1.89474	28.4878	3.85965	44.2105	6.00188	53.9214	3.996	54.5	3.62717	42.7306	4.02391	36.2127	3.54396	36.1806	2.63	52.63
	8.53333	51.9111	2.03576	29.9487	3.80214	45.5741	6.18885	56.0588	4.10902	56.4026	3.53089	48.6129	3.95736	41.7479	3.60609	44.6338	2.84	56.54
	9.91304	60.3043	3.01811	36.026	4.74336	50.2569	6.92028	59.708	4.76893	59.6258	4.08648	51.4071	4.44481	43.9864	3.95999	43.7062	3.02	58.18
	11.2	68.1333	3.61095	41.4324	3.66259	61.9643	6.00902	68.8714	4.00233	67.7468	4.16366	55.6234	4.49134	48.0422	4.10981	50.9603	2.15	64.06
	11.7209	71.3023	3.69908	44.4348	3.00585	67.6389	5.5565	73.5809	3.55058	71.8766	4.06949	58.6629	2.97835	54.2284	2.83547	56.6905	1.46	67.94
	13.0909	79.6364	4.82431	49.3521	3.66228	71.7807	5.97572	76.6549	3.99786	74.6688	4.72835	61.1212	3.57402	56.4543	3.40424	60.1626	1.29	71.93
	13.7143	83.4286	5.00837	53.0909	3.23759	75.6857	5.79699	80.0677	3.72255	77.5563	4.5198	65.359	1.95207	63.3728	2.0645	67.2931	0.46	77.13
	14.8571	90.381	5.88727	56.6567	3.08633	80.4112	5.63918	83.7481	3.61042	80.8366	4.681	68.7197	1.64724	67.9123	1.81209	71.7462	0.27	81.63
	18.6667	113.556	7.87834	67.0164	3.77823	89.4951	6.26115	90.9924	4.31651	87.5102	5.54255	75.0007	1.72043	74.7892	1.98617	81.3283	1.04	89.61
	24	146	7.87834	67.0164	2.05635	94.8485	4.9971	95.2126	3.13949	91.1608	5.0026	78.5238	0.581454	79.6711	1.02321	88.853	2.59	97.52
	24	146	9.20621	71.8033	2.5482	99.0495	5.3366	98.4961	3.46715	94.1379	5.45017	82.4152	0.41954	86.4914	0.947032	95.6845	3.78	106.32
	24	146	5.39474	93.1765	1.06157	116.223	2.2552	112.248	1.44583	109.139	4.15303	96.1069	1.74804	99.5851	0.864615	107.98	5.48	114.32
	24	146	8.39474	105.6	0.00298426	126.732	3.25653	120.341	2.34894	116.595	5.52122	107.545	1.74486	107.424	0.772559	115.309	5.8	121.39
	24	146	8.87861	106.903	0.0614035	128.118	2.98204	122.095	2.98204	122.095	6.58361	113.864	1.56297	124.72	0.399832	130.992	7.03	130.69
	24	146	6.63283	133.937	1.57696	144.915	1.55628	135.977	1.55628	135.977	5.513	126.521	3.09648	135.337	1.65093	139.959	7.76	135.46
	24	146	7.14858	134.308	1.34163	145.227	1.3413	137.416	1.3413	137.416	3.83877	135.365	4.58597	138.22	2.96347	142.27	9.42	142.27
	24	146	4.53759	150.794	3.30797	155.207	0.574494	146.627	0.574494	146.627	2.30686	144.025	6.3836	145.02	4.41331	148.031	10.49	145.23
	24	146	5.11781	150.646	3.20355	155.248	0.605263	147.04	0.605263	147.04	0.994941	145.61	7.35064	146.199	5.32716	148.958	11.32	147.28
	24	146	5.98629	137.915	2.65251	148.094	0.633235	142.322	0.633235	142.322	1.23085	141.158	7.56316	143.032	5.46059	146.322	11.6	148.91
	11.9184	150.98	0.659317	153.378	6.40226	156.759	4.06164	150.289	4.06164	150.289	2.15283	148.696	10.0999	148.591	7.62719	150.983	12.33	151.03
	12.3922	150.784	0.964238	154.59	6.56241	157.429	5.37553	154.135	5.37553	154.135	3.3836	152.311	11.3199	151.286	8.63063	153.257	13.1	152.88
	4.26667	154.133	5.24894	156.506	8.79069	158.411	7.57382	155.296	7.57382	155.296	5.27	153.185	12.6383	151.915	9.79667	153.779	13.51	154.31
	4.26667	154.133	5.24894	156.506	8.88448	158.461	9.21637	160.907	9.21637	160.907	6.91471	158.317	13.9285	155.639	10.9134	156.924	14.35	155.58
	2.51613	154.855	7.25744	158.62	9.95526	159.631	10.2243	161.935	10.2243	161.935	7.7612	159.138	14.5669	156.231	11.4433	157.424	14.69	156.46
	2.16393	155	7.59427	158.758	10.2287	159.741	10.4817	162.012	10.4817	162.012	8.05445	159.331	14.9194	156.356	11.8044	157.536	15.18	157.01
	0.666667	156.167	9.58304	159.578	11.3707	160.21	11.57	162.459	11.57	162.459	8.9371	159.719	15.6984	156.617	12.4861	157.759	15.83	157.22
	1.96491	156.702	10.7202	160.046	12.0266	160.478	12.1981	162.754	12.1981	162.754	9.44513	160.003	16.2884	156.79	13.099	157.918	17.04	158.56
	4.46154	157.731	12.8004	160.902	13.1767	160.948	13.1767	160.948	13.1767	160.948	10.449	158.777	17.4836	155.882	14.1719	157.147	17.96	158.56
	9.91667	159.979	16.554	162.449	15.1699	161.769	15.1699	161.769	15.1699	161.769	12.0254	159.415	18.8762	156.281	15.5758	157.505	19.02	159.17
	12.0976	160.878	18.4081	163.211	16.0943	162.146	16.0943	162.146	16.0943	162.146	13.0081	159.919	19.7926	156.583	16.6026	157.786	20.2	159.8
	17.1111	162.944	21.575	164.515	17.7799	162.841	17.7799	162.841	17.7799	162.841	14.6465	160.563	21.0846	156.971	17.961	158.147	21.19	160.07
	20.4	164.3	23.6053	165.35	19.1099	163.394	18.8702	166.444	18.8702	166.444	16.1256	163.634	21.9421	159.015	19.0881	160.009	22.28	160.46
	25.3333	166.333	26.0867	166.37	20.9314	164.152	20.9314	164.152	20.9314	164.152	17.7625	161.711	22.9395	157.771	20.5265	158.962	23.9	160.93
	24	146	17.9386	163	16.0428	162.125	15.9942	167.222	15.9942	167.222	10.464	162.292	18.4469	158.079	17.0367	159.334	24.67	159.98
5	0	0	2.00755	0	2.00755	0	2.00755	0	2.00755	0	1.8553	1.03548	1.07569	0.707052	1.4823	0.132653	2.38	2.59
	0	0	2.3625	0	2.3625	0	2.3625	0	2.3625	0	2.19683	1.37993	1.20839	0.542104	1.64526	0.122965	3.5	2.61
	0	0	4.03148	0	4.03148	0	4.03148	0	4.03148	0	3.52962	2.11195	2.33001	1.23345	2.65186	0.388559	5.56	0.53
	0	0	4.85263	0	4.85263	0	4.85263	0	4.85263	0	4.18887	2.97048	2.89442	2.06257	3.27818	1.09199	6.65	3.66
	1.81395	10.7791	4.54342	6.09868	3.35488	10.189	3.35488	10.189	3.35488	10.189	3.17775	9.69875	2.20259	7.26425	2.69571	5.10765	6.85	8.05
	1.81395	10.7791	4.87947	6.13907	2.85523	12.9593	2.20833	16.8944	3.15156	19.7135	2.97312	16.0502	2.04217	12.1188	2.58685	9.01333	6.66	14.03
	1.90244	11.3049	5.06207	6.3931	2.51345	14.848	1.58142	20.5301	2.69848	23.4772	2.6388	18.6538	1.82853	14.1419	2.36735	10.7415	6.28	18.38
	2.05263	12.1974	5.09104	6.91791	2.18889	16.4383	0.940449	24.0843	2.28969	27.2113	2.32503	21.2857	1.58173	16.1897	2.15426	12.4754	6.05	21.91
	2.84932	16.9315	4.432	9.888	1.30968	19.9742	0.0238372	28.032	1.49415	30.9229	1.81296	28.0537	1.17213	21.5656	1.69997	16.8416	5.46	25.67
	3.71429	22.0714	3.88403	12.9832	0.581457	23.3709	0.791176	32.1029	0.765054	34.6747	1.28202	30.7707	0.735784	23.7594	1.27574	18.7511	5.14	29.02
	4.14493	24.6304	3.41304	14.7783	0.953846	32.7276	0.484091	40.5426	0.997917	42.3307	0.942826	33.3291	1.41003	28.9014	1.85979	23.0376	5.26	32.44
	4.20588	24.9926	3.36195	15.0398	0.803226	33.3387	0.688636	41.4716	0.810417	43.1823	0.808498	33.9392	1.27062	29.4205	1.6446	26.0146	5.35	35.66
	4.20588	24.9926	3.17946	15.1741	0.873718	35.3045	0.618079	43.1582	0.952062	44.8093	0.784244	34.1706	1.50081	30.4101	1.85974	26.7941	6.16	38.77
	4.26866	25.3657	3.30901	15.3108	0.870513	35.7019	0.744693	44.1564	1.52549	47.5049	1.14813	36.4553	1.95832	32.8467	2.27744	28.8265	6.69	41.46
	4.33333	25.75	3.44091	15.45	1.05641	36.7917	0.582682	45.1061	1.66765	48.3382	1.20228	37.607	2.21162	34.5049	2.45593	30.2331	7.67	44.43
	5.12121	30.4318	3.21204	18.5972	0.947059	39.1275	0.705682	47.2784	1.67129	50.3465	1.17984	39.1956	2.46007	36.5052	2.67447	31.9461	8.28	47.53
	4.84746	28.8051	3.5598	16.6618	1.40811	40.2399	0.354971	48.4795	2.20955	51.9698	1.42915	39.6298	2.79996	37.5788	2.92412	33.1938	9.08	50.77
	5.82759	34.6293	3.04227	20.7062	1.07113	43.6796	0.709091	51.7394	1.98653	54.8653	1.20936	41.9825	2.95206	40.5699	3.03247	35.7729	9.51	53.84
	6.25926	37.1944	2.59444	22.3167	0.888889	46.7444	0.943671	54.7152	1.80541	57.4865	0.961237	44.7133	2.98754	43.4024	2.99303	39.0121	9.93	57.07
	6.76	40.17	1.85696	25.4241	0.463934	50.709	1.46552	58.7655	1.36471	60.6353	0.55562	47.1507	3.01879	46.3661	3.04671	41.7426	10.41	60.93
	7.91304	47.0217	1.02667	28.84	0.287395	55.6218	1.65423	63.0528	1.06061	64.3424	1.19751	55.4423	3.92393	54.348	3.78722	48.7968	11	66.26
	8.04762	47.8214	5.40667	50.14	3.2958	69.9538	1.04643	74.6857	3.4135	74.3497	2.85946	63.2594	5.44883	61.175	4.97009	54.6889	11.84	70.12
	8.89474	52.8553	5.35634	52.9648	3.45487	72.5708	1.07985	77.1045	3.53248	76.4013	2.93485	65.3129	5.78338	63.7049	5.18637	58.0545	12.31	73.43
	0.634146	76.2073	9.57397	66.8014	6.51983	82.7112	3.84044	85.4743	5.79051	83.7057	4.54137	70.838	7.26421	69.092	6.27393	62.9929	13.05	76.79
	1.26829	79.9756	9.62609	72.913	6.60631	87.2703	3.81145	89.4427	5.82941	87.0458	4.55455	74.4119	7.70933	73.0372	6.65854	66.3835	13.67	79.97
	2	89.6538	11.5721	77.1838	8.23119	91.289	5.14109	92.8721	7.15294	90.0948	5.81633	78.5821	8.80309	77.2672	7.59422	70.5724	14.36	82.4
	2.10811	94.5	12.0846	80.7462	8.45094	93.8726	5.25238	95.0833	7.12432	91.7669	5.79637	80.3947	9.23171	79.6524	7.94812	73.0907	14.97	84.96
	2.22857	99.9	12.0823	84.6532	8.6301	97.6553	5.32439	98.2805	7.08322	94.8636	5.70421	82.5654	9.52029	82.2734	8.19102	75.8296	15.34	87.64
	4.33333	111.75	14.1387	93.1452	10.019	104.048	6.544	103.64	8.26259	99.5578	6.83024	88.3489	10.4057	86.8671	8.89058	80.7881	15.94	90.66
	4.33333	111.75	14.8635	98.619	10.7	107.629	7.116	106.648	8.60345	102.124	7.12673	91.2098	11.1463	90.5822	9.46185	83.8618	16.54	94.54
	4.58824	118.324	15.3	107.121	11.335	115.17	7.49583	112.892	8.98214	107.314	7.32818	95.7978	11.6811	94.6831	9.99634	87.9634	17.27	98.2
	7.64706	129.265	18.1684	115.526	12.995	120.59	8.87917	117.408	10.1679	111.186	8.52554	101.406	12.9236	100.801	10.9122	94.2888	17.9	102.08
	8.66667	141	17.9864	123.153	13.2804	125.961	9.18525	121.951	10.4408	115.732	9.01346	106.864	13.497	105.688	11.4616	99.1149	18.58	106.2
	9.22581	168.726	22.4759	145.528	15.605	139.505	11.5695	138.535	12.3582	130.723	10.4839	119.956	14.9968	116.743	12.724	111.22	19.36	112.51
	11.8182	169.773	24.3431	149.457	17.4748	143.752	12.9439	141.591	13.5467	133.62	11.6247	124.148	16.0725	121.066	13.4615	115.125	19.78	116.29
	9.65714	168.9	22.7912	157.5	16.5644	148.611	12.2662	145.406	13.0288	136.569	11.4867	128.743	16.2175	126.156	13.6733	119.392	20.58	121.1
	10.8333	169.375	24	160.025	17.9682	152.294	13.55	149.399	14.0853	141.34	12.3706	133.212	17.1994	130.94	14.4367	123.495	21.04	125.39
	10.9474	169.421	24.3781	162.188	18.915	156.018	14.5432	153.353	14.9433	145.253	13.2802	138.61	18.0331	135.229	15.1233	127.091	22.1	129.89
	13	170.25	25.6197	185.434	19.4106	168.774	14.9858	163.98	15.3331	154.825	13.7444	148.593	18.8343	144.413	15.6935	135.016	22.57	138.15
	11.3043	169.565	24.7559	185.559	19.7587	171.603	15.4827	166.42	15.7029	159.215	14.23	154.328	19.6541	153.065	16.0612	142.298	23.07	144.65
	12.2041	169.929	25.7122	186.507	22.5602	179.931	17.7375	173.544	17.794	170.94	16.2881	169.47	21.8818	164.404	17.6959	151.67	24.14	150.81
	12.2353	169.941	26.3312	187.725	22.8933	180.582	18.3145	174.724	18.3478	172.256	16.7548	170.672	22.1536	165.301	17.8349	152.41	24.58	155.34
	13	170.25	27.2138	188.741	23.4096	181.168	19.1913	176.209	19.1947	173.85	17.6651	172.227	22.7433	166.47	18.3639	153.346	25.35	158.69
	13.661	170.517	28.05	189.811	24.0391	182.059	20.1657	178.303	20.1406	176.077	18.4608	174.112	23.2231	167.905	18.7446	154.5	25.95	161.01
	14.918	171.025	29.2619	191.129	24.7566	182.824	21.267	180.057	21.267	180.057	19.4473	177.659	24.0255	170.518	19.1854	156.635	26.36	163.07
	16.6562	171.727	30.7565	192.691	25.7255	183.88	22.4228	181.796	22.3427	179.737	20.3746	177.337	24.5182	170.38	19.6892	156.497	27.24	165.26
	18.7353	172.566	32.2882	194.138	26.8196	185.027	23.8267	183.71	23.8267	183.71	21.6098	180.756	25.4908	172.921	20.385	158.581	27.85	167.46
	21.0294	173.493	34.0074	196.078	27.9296	186.299	24.8642	185.115	24.8642	185.115	22.5325	181.977	26.0944	173.907	20.8586	159.37	28.61	169.82
	24.1429	174.75	35.7931	197.49	29.164	187.362	26.2262	187.179	26.2262	187.179	23.7737	183.768	26.9897	175.298	21.6477	160.502	29.3	171.43
	26.7324	175.796	37.2968	199.081	30.3628	188.738	27.5766	189.186	27.5766	189.186	24.9183	185.407	27.8095	176.588	22.4433	161.595	30.13	173.02
	30.0282	177.127	38.9281	200.419	31.598	189.865	28.8675	191.048	28.8675	191.048	26.0892	186.977	28.7026	177.776	23.3124	162.602	31.31	175.5
	31.6986	177.801	39.7012	200.991	32.2565	190.457	29.3664	191.885	29.3664	191.885	26.6764	187.808	29.0827	178.497	23.7515	163.222	31.96	176.92
	33.8356	178.664	40.6692	201.881	33.1054	191.337	30.0843	192.694	30.0843	192.694	27.4867	188.638	29.6779	179.165	24.353	163.792	32.32	178
	34.6667	179	41.0457	202.543	33.6288	192.16	31.575	196.007	31.575	196.007	28.9358	191.621	30.7967	181.426	25.4975	165.739	32.83	179.24
	34.4225	178.901	40.9713	203.006	33.9113	192.949	31.7269	196.844	31.7269	196.844	29.2815	192.493	30.9377	182.34	25.7264	166.527	33.02	180.12
	35.4545	179.318	41.4057	204.034	34.5247	194.113	32.1784	197.949	32.1784	197.949	29.7854	193.478	31.2397	183.292	26.0274	167.332	33.17	180.81
	34.0984	178.77	40.9433	204.649	34.6404	195.213	32.175	199.036	32.175	199.036	29.8724	194.477	31.1463	184.436	25.8724	168.261	33.02	181.83
	31.3962	177.679	40.1405	205.564	34.5041	196.592	31.9027	200.426	31.9027	200.426	29.489	195.502	30.6147	185.766	25.2004	169.31	33.05	182.99
	25.3659	175.244	38.7362	206.96	33.9632	198.534	31.2409	202.333	31.2409	202.333	28.6744	196.966	29.6746	187.582	24.1146	170.776	32.69	183.79
	17.0345	171.879	37.5873	208.802	33.2157	200.23	30.4846	203.914	30.4846	203.914	27.8839	198.589	28.7152	189.607	23.0956	172.516	32.45	184.41
	26	154.5	35.55	212.55	31.55	202.961	28.8577	206.486	28.8577	206.486	26.1599	201.203	26.9893	192.391	21.2253	174.789	32.31	185.57
	26	154.5	36.4237	213.452	31.9967	203.123	29.3584	206.422	29.3584	206.422	26.6166	201.744	27.2517	193.162	21.7106	175.861	32.32	186.22
	26	154.5	36.5183	213.549	31.7895	202.547	29.1058	206.083	29.1058	206.083	26.0808	201.021	26.5532	193.019	22.0409	176.771	32.82	187.47
6	0	0	2.08333	0	2.08333	0	2.08333	0	2.08333	0	1.56261	0.266788	1.28733	0.394737	0.996304	0.121168	1.04	3.1
	0	0	2.4537	0	2.4537	0	2.4537	0	2.4537	0	1.87184	0.746411	1.45469	0.66	1.12268	0.315746	1	5.71
	0	0	2.91667	0	2.91667	0	2.91667	0	2.91667	0	2.23796	1.39922	1.70624	1.2439	1.31145	0.760718	0.21	12.25
	4	23.7692	0.697368	12.1974	0.697368	12.1974	0.697368	12.1974	0.697368	12.1974	0.783753	9.65629	0.613889	7.51007	0.511501	5.76169	0.9	18.33
	4	23.7692	1.22436	11.8846	0.534091	17.5795	0.534091	17.5795	0.534091	17.5795	0.106883	13.1583	0.0877913	10.2189	0.0769005	8.20364	1.67	23.97
	5.2	30.9	0.447368	16.2632	1.83889	23.3778	3.08	31.19	3.08	31.19	1.9943	22.5996	1.58399	17.5989	1.25986	14.3993	2.56	29.52
	6.34146	37.6829	0.263158	20.3289	3.06053	28.6632	4.31542	36.8318	4.31542	36.8318	2.97842	26.767	2.41345	20.963	1.94727	17.3482	2.33	33.46
	6.5	38.625	0.188356	21.1644	3.21237	29.9462	4.65654	39.3084	3.30652	40.887	2.40345	30.0406	2.05357	23.6684	1.66675	19.7998	1.25	40.28
	6.97561	41.4512	0.318493	23.2808	3.43085	31.9309	5.00455	42.05	3.35833	43.7125	2.3096	38.5178	0.169416	36.6918	0.0520387	30.9913	0.73	48.83
	0.565217	67.9239	3.16558	40.5779	0.84	45.505	2.78846	53.641	0.361111	56.5111	0.316791	48.0063	1.61831	45.5086	1.30216	42.5872	0.93	57.94
	1.65957	74.3936	4.51	46.62	1.25	59.2689	1.106	65.688	1.19138	67.3586	0.177775	52.0063	2.2068	49.8026	1.81715	46.325	2.21	65.6
	3.18367	82.102	5.74333	53.64	1.96963	64.215	0.584646	70.0866	1.78691	71.0134	0.631579	56.6971	2.9098	54.7595	2.38519	51.4188	3.12	72.25
	4.16	94.08	6.31494	61.0909	2.52232	71.0179	0.12594	75.8308	2.52188	76.2125	2.16298	65.9664	4.36648	63.4845	3.73761	59.5013	4	75.91
	6.11765	99.5294	7.63961	65.9221	3.53761	75.1858	0.529412	79.636	3.25602	79.5422	2.65539	68.7451	4.9637	66.6412	4.21695	63.0407	5.37	81.88
	8.03636	105.245	9.42949	74.2115	4.79825	80.7763	1.48551	84.3804	4.35405	83.5058	3.72975	74.4257	6.09236	72.1697	5.23754	67.7616	5.96	87.74
	10.1111	114.083	13.619	94.1964	8.08197	95.6762	4.28401	96.6667	6.47253	93.4725	5.31078	83.1153	7.47847	80.1886	6.47967	75.8896	6.56	92.02
	11.0741	126.694	14.1905	102.304	8.71721	102.143	4.68243	102.03	6.78279	97.8279	5.76047	88.0848	8.2596	85.5178	7.18456	82.0061	7.2	97.53
	12.2909	133.964	16.497	115.157	10.3354	111.919	5.91	110.043	7.80376	104.355	6.76047	95.3092	9.37448	92.9391	8.23428	88.957	7.77	102.51
	14.717	146.038	18.5154	128	11.6148	120.869	6.92785	117.359	8.56694	110.743	7.58407	102.406	10.4911	100.284	9.30031	96.8171	8.24	107.81
	15.8889	153.083	20.0601	137.905	12.5833	128.313	7.46382	123.197	8.9473	115.911	7.86581	107.872	11.1383	106.638	9.87031	103.389	8.85	114.71
	18.1509	172.33	24.3633	162.66	15.292	144.5	9.34396	135.842	10.4288	126.997	9.30135	118.997	12.6395	116.733	11.4305	114.653	9.28	120.33
	19.3818	172.827	25.9894	183.232	16.4935	158.448	10.1328	146.666	11.1071	135.763	10.0036	128.437	13.7094	126.757	12.2949	123.799	10.06	127.06
	19.7241	172.966	26.1014	182.919	17.0399	159.882	10.5733	147.817	11.4101	137.868	10.4083	132.554	14.258	130.776	12.8111	127.299	10.63	132.98
	21.3115	173.607	27.5222	183.949	18.5484	162.339	12.1591	150.487	12.7111	141.217	11.6699	137.167	15.591	138.531	13.9002	134.215	11.31	139.13
	21.5312	173.695	27.7078	184.066	19.3779	164.818	12.8625	152.55	13.2251	144.881	12.4576	144.148	16.6527	144.414	14.7792	139.372	11.62	143.69
	22.4545	174.068	28.5948	184.914	20.4305	166.763	14.0475	154.752	14.2184	151.385	13.3024	150.288	17.6193	149.571	15.6426	143.835	11.84	147.64
	22.8955	174.246	29.0084	185.309	21.306	168.884	14.8018	156.558	14.8924	153.997	13.9043	152.754	18.1249	151.567	15.9458	145.619	12.31	151.53
	22.6087	174.13	28.9435	185.71	21.913	171.196	15.6332	159.093	15.672	157.095	14.5968	155.675	18.7865	153.954	16.5843	147.65	12.66	154.78
	23.0286	174.3	29.2181	185.713	22.6268	172.877	16.5924	161.197	16.5924	161.197	15.3893	159.461	19.5626	157.014	17.1482	150.291	13.31	158.29
	23.4366	174.465	29.6881	186.402	23.5679	175.193	17.6446	163.651	17.6446	163.651	16.2846	161.627	20.3116	158.741	17.7532	151.769	13.58	159.5
	23.1507	174.349	29.505	186.405	23.3973	175.318	18.0824	164.897	18.0824	164.897	16.6843	162.687	20.6451	159.584	18.0008	152.486	14.3	162.07
	23.5405	174.507	29.9393	187.034	25.9049	182.356	20.3076	171.085	20.3076	171.085	18.4709	168.081	22.1157	163.851	19.1906	156.096	14.64	163.88
	22.2368	173.98	29.0236	186.722	25.25	182.14	20.2829	172	20.2829	172	18.3616	168.864	21.9569	164.484	19.0232	156.621	14.98	165.04
	22.2368	173.98	29.0236	186.722	25.182	182.058	20.4596	172.41	20.4596	172.41	18.4973	169.262	22.0469	164.804	19.0309	156.88	15.14	166.57
	22	173.885	28.8739	186.716	25.0844	182.066	20.6882	173.062	20.6882	173.062	18.6389	169.77	22.1744	165.204	19.0997	157.208	15.1	168.87
	22	173.885	28.9682	187.009	25.1127	182.229	21.1765	174.156	21.1765	174.156	19.0782	170.777	22.4895	166.014	19.3978	157.892	15.37	169.73
	21.775	173.794	28.7321	186.71	24.9295	181.997	21.2849	174.509	21.2849	174.509	19.1172	171.048	22.4876	166.239	19.3373	158.068	15.48	170.21
	21.775	173.794	28.8252	186.996	24.9589	182.155	21.3534	174.739	21.3534	174.739	19.1695	171.263	22.4809	166.426	19.2875	158.216	15.61	171.1
	21.1852	173.556	28.463	186.991	24.7469	182.213	21.6092	175.718	21.6092	175.718	19.3405	172.075	22.5862	167.086	19.2457	158.737	16.13	172.24
	21.561	173.707	28.6897	186.983	24.8735	182.16	22.1753	176.598	22.1753	176.598	19.8297	172.832	23.0542	167.662	19.5561	159.195	16.27	172.54
	22.2857	174	29.2164	187.235	25.262	182.355	22.5983	176.904	22.5983	176.904	20.0972	173.047	23.2365	167.846	19.7891	159.368	16.65	173.32
	22.6353	174.141	29.5902	187.746	25.6021	182.811	22.9599	177.42	22.9599	177.42	20.4491	173.478	23.5171	168.191	20.0019	159.652	17.15	174.34
	22.9767	174.279	29.871	187.984	25.7298	182.89	23.5451	178.443	23.5451	178.443	20.9485	174.371	23.9971	168.862	20.3702	160.199	17.45	175.01
	23.6364	174.545	30.3366	188.197	26.0749	183.056	23.6244	180.349	23.6244	180.349	21.0683	175.891	23.9712	170.142	20.5219	161.319	17.65	175.44
	24.2667	174.8	30.7808	188.4	26.4667	183.289	24.0177	180.601	24.0177	180.601	21.3589	176.056	24.2413	170.251	20.7422	161.409	18.16	176.23
	24.8696	175.043	31.2649	188.821	26.85	183.632	24.4273	180.98	24.4273	180.98	21.7042	176.365	24.4928	170.513	21.0246	161.652	18.31	176.73
	25.4468	175.277	31.6661	189	27.1495	183.772	25.128	181.937	25.128	181.937	22.267	177.155	24.9544	171.137	21.3813	162.163	18.57	177.06
	25.7263	175.389	31.8867	189.194	27.2943	183.896	25.2909	182.077	25.2909	182.077	22.478	177.324	25.1783	171.232	21.5427	162.235	19.03	178.45
	26.268	175.608	32.3094	189.566	27.6332	184.203	25.5686	182.744	25.5686	182.744	22.6468	177.812	25.2998	171.63	21.7554	162.607	19.18	178.86
	27.04	175.92	32.8581	189.892	28.0874	184.502	26.1267	182.731	26.1267	182.731	23.2062	177.862	25.7347	171.679	22.1029	162.644	19.77	180.06
	28.0594	176.332	33.6043	190.46	28.6389	184.925	26.5856	183.473	26.5856	183.473	23.5768	178.457	26.0486	172.138	22.4434	163.059	19.87	180.43
	28.5243	176.519	33.95	190.771	28.987	185.258	26.9421	183.806	26.9421	183.806	23.8352	178.679	26.2347	172.332	22.5947	163.221	20.72	182.52
	29.7143	177	34.7969	191.438	29.6624	185.806	29.0936	187.269	29.0936	187.269	25.6298	181.567	27.7161	174.577	23.8478	165.104	20.92	183.07
	30.1308	177.168	35.0945	191.707	29.9762	186.109	29.2951	187.803	29.2951	187.803	25.8544	182.004	27.8688	174.955	23.9837	165.426	21.33	183.82
	31.0556	177.542	35.75	192.348	30.5567	186.687	29.8576	188.323	29.8576	188.323	26.3557	182.427	28.2594	175.304	24.3699	165.746	21.39	184.34
	32.3178	178.051	36.6021	193.074	31.2168	187.254	30.3729	189.106	30.3729	189.106	26.7231	183.001	28.5442	175.772	24.6703	166.168	21.6	184.93
	32.5	178.125	36.7529	193.483	31.4239	187.663	30.582	189.461	30.582	189.461	26.9332	183.289	28.7041	176.012	24.8604	166.396	22.1	186
	33.3945	178.486	37.3376	194.051	31.9573	188.192	31.0988	189.931	31.0988	189.931	27.4732	183.744	29.1146	176.406	25.2363	166.745	22.23	186.68
	34.1101	178.775	37.7947	194.506	32.4223	188.666	31.4233	190.6	31.4233	190.6	27.8075	184.286	29.3818	176.84	25.5813	167.168	22.51	187.36
	34.2727	178.841	37.8964	194.594	32.6926	188.943	31.6763	190.859	31.6763	190.859	28.0957	184.498	29.6123	177.009	25.8488	167.346	22.88	188.07
	34.9818	179.127	38.3424	195.163	33.2542	189.619	32.2063	191.484	32.2063	191.484	28.6185	185.027	30.0303	177.432	26.3522	167.777	23.24	188.8
	35.5413	179.353	38.6851	195.641	33.7778	190.271	32.6245	192.217	32.6245	192.217	29.0775	185.643	30.3856	177.946	26.8615	168.315	23.7	189.45
	36.6916	179.818	39.3614	196.215	34.6234	191.063	33.3882	192.994	33.3882	192.994	29.7399	186.209	30.9214	178.388	27.67	168.863	24.13	190.2
	37.1429	180	39.6229	196.376	35.1216	191.505	33.8149	193.46	33.8149	193.46	30.2143	186.622	31.2899	178.743	28.1441	169.248	24.73	190.94
	37.4706	180.132	39.8093	196.602	35.4686	191.9	34.1721	193.777	34.1721	193.777	30.5834	186.89	31.5961	178.933	28.5843	169.499	24.55	190.67
	37.8936	180.303	40.0488	196.82	35.7904	192.215	34.3668	194.217	34.3668	194.217	30.6852	187.15	31.6949	179.099	28.688	169.654	24.45	190.97
	36.9639	179.928	39.5084	197.235	35.2196	192.42	33.8936	194.328	33.8936	194.328	30.2324	187.23	31.3287	179.174	28.3391	169.704	23.49	190.27
	33.6471	178.588	37.7103	197.19	33.391	191.962	32.2024	193.893	32.2024	193.893	28.6808	186.927	30.1546	178.805	27.2612	169.349	22.75	189.9
	29.7143	177	35.925	198.42	31.5295	192.378	30.6537	193.956	30.6537	193.956	26.9782	186.866	28.8269	178.718	25.8142	169.119	22.41	190.41
	23.8333	174.625	33.4778	198.778	29.0962	191.861	29.0962	191.861	29.0962	191.861	25.3716	185.222	27.7034	177.209	24.6044	167.687	22.05	190.31
	20.2222	173.167	31.5395	197.289	27.1538	189.942	27.1538	189.942	27.1538	189.942	23.2253	183.343	26.2507	175.492	23.4362	166.233	21.55	189.78
	17.3333	172	30.4038	197.308	25.4397	188.362	25.4397	188.362	25.4397	188.362	21.6673	182.431	25.3368	174.516	22.3468	165.254	23.63	190.27
	13	170.25	28.4038	196.5	23.8	187.225	23.8	187.225	23.8	187.225	19.2916	180.814	23.6825	173.194	23.6933	165.242	27.49	189.16
	52	186	45.8929	204.857	33.125	190.333	33.125	190.333	33.125	190.333	25.7492	182.591	29.0472	173.833	28.7645	165.88	29.85	168.03
	0	0	0	0	0	0	0	0	0	0	1.63158	164.474	21.7347	161	21.4823	153.525	27.43	168.03
7	0	0	1.18043	0	0.318421	5.22105	0.318421	5.22105	0.318421	5.22105	0.163643	4.25839	0.0209023	3.43429	0.0181878	0.199074	0.2	6.93
	3.12	18.54	0.228947	9.75789	2.57895	18.4649	3.71116	25.1613	3.71116	25.1613	2.55617	18.1153	1.80534	14.3139	1.50488	4.94522	0.05	19.73
	3.64912	21.6842	0.334409	11.6604	2.90086	21.2672	4.22532	29.0138	3.35698	30.7386	2.366	22.1302	1.59534	17.4982	1.20601	8.57724	0.13	26.91
	3.64912	21.6842	0.65081	11.8846	2.69594	21.5969	4.05898	29.4196	2.98443	31.549	2.11707	22.7421	1.33533	18	0.989154	9.14238	0.25	26.84
	4.07843	24.2353	0.225329	12.875	3.03019	22.3697	4.27491	29.6183	3.31626	31.482	2.36232	22.7103	1.56767	17.9713	1.17222	8.8041	0.07	26.73
	4.33333	25.75	0.240643	13.7333	2.24867	32.7563	3.56499	39.0534	2.6472	40.3741	2.5804	23.4473	1.78448	18.6416	1.33824	9.65906	0.37	29.76
	4.42553	26.2979	0.277512	14.0455	2.55119	33.7983	4.03195	40.9248	3.10069	42.1206	1.6306	36.69	1.01053	29.5429	0.72138	16.8042	0.15	37.4
	4.33333	25.75	0.240643	13.7333	2.35229	35.6774	3.79958	42.3551	2.91294	43.4315	1.66751	36.2637	0.142448	33.358	0.268904	20.1815	0.58	40.4
	4.33333	25.75	0.030509	13.5824	2.18242	35.392	3.63641	42.0504	2.76468	43.1361	1.54194	37.1904	0.188985	33.924	0.332143	20.8647	0.48	40.52
	4.16	24.72	0.000141483	13.2903	2.23951	35.0469	3.65715	41.5986	2.60197	42.9408	1.17957	38.1724	0.468694	34.4618	0.535114	20.6449	0.78	40.45
	4	23.7692	0.248926	12.6122	1.86096	34.7463	3.25693	41.0608	2.26716	42.3861	1.04392	37.0834	0.84812	34.3509	0.849083	20.5999	1.22	40.98
	3.92453	23.3208	0.248926	12.6122	1.86096	34.7463	3.25693	41.0608	2.26716	42.3861	1.03318	36.9857	0.852191	34.1951	0.870847	21.2112	1.33	40.6
	3.92453	23.3208	0.437135	12.4848	1.70731	34.4889	3.10835	40.7852	2.13414	42.1195	0.946984	36.7956	0.944526	34.122	0.947882	21.1502	1.38	40.67
	4.07843	24.2353	0.589912	12.875	1.42812	37.2836	2.86504	43.3581	1.72155	44.7563	0.792113	38.8696	1.07219	35.7483	1.0608	21.951	1.38	42.39
	5.09804	30.2941	0.171053	16.2632	1.98684	39.8872	3.55802	46.5034	2.55553	47.478	1.40506	41.0416	0.631971	37.9029	0.697184	23.6003	1.13	45.75
	5.41667	32.1875	0.2393	16.978	1.9778	40.9609	3.60453	47.6875	2.56647	48.6169	1.42583	42.3415	0.637218	39.2331	0.734164	25.0307	0.85	47.91
	5.77778	34.3333	0.353715	18.1765	2.14301	42.9754	3.82132	49.7609	2.72653	50.5878	1.52102	45.3366	0.612563	41.7209	0.723302	26.6245	0.76	50.17
	6.65116	39.5233	0.74647	20.7256	2.33876	45.2161	4.04379	51.9366	2.90314	52.6354	1.3731	48.6225	1.02522	45.4881	1.08188	29.1088	0.83	53.03
	6.97561	41.4512	1.11193	22.0714	2.52193	48.2939	4.25688	54.8423	3.06842	55.3536	1.84643	50.3953	0.763607	47.1667	0.869774	30.4427	0.87	55.03
	7.52632	44.7237	1.32265	23.9366	2.73879	50.9769	4.52971	57.496	3.26767	57.8321	1.70952	53.1973	1.25407	51.137	1.30067	33.545	0.54	60.02
	8.17143	48.5571	1.79266	25.75	2.5359	55.5485	4.42935	61.7269	3.12617	61.7481	1.74154	56.7891	1.33187	54.5685	1.40782	36.661	0.62	65.06
	9.94118	59.0735	2.65121	32.9262	3.10822	61.5357	5.00439	67.1447	3.60229	66.7298	1.76012	63.5899	1.74923	61.3592	1.79304	42.0221	1.15	69.63
	0.702703	84.4459	2.33396	49.5952	0.336579	72.545	2.00204	76.5388	0.860485	75.3849	0.470728	71.9147	3.68469	69.4269	3.47679	47.9664	1.81	76.55
	1.52941	96.4412	1.93158	54.65	0.411579	79.19	1.93739	82.2672	0.800961	80.6587	0.440218	76.4831	4.06391	74.2201	3.86792	51.4914	2.24	81.82
	1.625	114.094	4.15431	66.3818	1.81243	87.5426	1.01031	89.6802	0.110018	87.8193	1.02642	83.6355	4.92472	80.9721	4.6755	56.8614	2.69	88.49
	0	123.75	3.52973	73.3333	2.17413	94.9362	0.704007	95.9414	0.175697	93.6597	1.3423	90.2556	5.47099	87.3222	5.19192	61.902	3.36	96.5
	3.25	135.375	5.99923	84.9412	3.61527	102.891	0.61769	102.685	1.42899	99.8793	2.4319	96.2133	6.78418	94.4286	6.3793	67.9444	4.29	104.55
	6.27586	167.534	11.0038	107.967	6.41065	117.448	2.79825	114.946	2.79825	114.946	4.06628	110.671	8.94938	108.327	8.4414	79.3704	5.55	117.43
	7.09091	167.864	10.6968	120.424	6.97928	126.408	3.31362	122.539	3.31362	122.539	4.51005	119.796	9.84194	116.189	9.21011	86.4459	6.86	126.15
	10.8333	169.375	13.0092	129.734	8.97147	134.174	5.07206	129.195	5.07206	129.195	6.02116	126.715	11.5679	123.992	10.6989	93.4212	8.34	136.02
	12	169.846	17.6566	146.9	12.7974	145.584	9.21636	140.217	9.21636	140.217	9.3519	136.513	14.3698	138.429	13.1536	106.073	9.96	145.71
	13.907	170.616	18.5947	156.172	13.9845	153.26	10.2911	147.013	10.2911	147.013	10.3453	143.905	15.7471	144.786	14.3013	111.659	11.31	151.85
	14.7727	170.966	20.2149	160.432	17.6737	163.748	14.032	157.137	14.032	157.137	13.3183	151.989	18.4929	151.424	16.6451	117.429	12.77	159.7
	14.625	170.906	20.2982	162.604	17.7361	165.159	14.357	158.898	14.357	158.898	14.0776	159.007	19.5719	156.967	17.5852	122.24	13.81	164.11
	15.2941	171.176	21.17	165.269	18.3604	166.873	15.6277	161.766	15.6277	161.766	15.0613	161.464	20.2601	158.866	18.2298	123.921	14.75	166.6
	16.6792	171.736	22.8749	185.6	19.3428	180.086	16.4887	173.849	16.4887	173.849	15.7944	171.102	20.195	162.065	18.1834	126.715	15.59	170.04
	17.9636	172.255	23.508	169.31	19.9931	169.538	17.8707	165.594	17.8707	165.594	16.9237	164.649	20.9323	157.521	18.9071	122.803	16	169.57
	17.7895	172.184	24.1852	187.232	20.1854	181.135	18.0519	176.518	18.0519	176.518	17.0602	173.247	21.997	167.981	19.766	131.885	16.78	173.38
	18.9492	172.653	25.2467	188.275	20.9144	181.872	20.9144	181.872	20.9144	181.872	19.2486	177.429	23.8353	171.103	21.3527	134.589	17.56	175.83
	20.5484	173.298	26.5795	189.484	21.8884	182.812	21.8884	182.812	21.8884	182.812	19.9921	178.109	24.3805	171.639	21.8318	135.061	18.01	176.85
	21.5312	173.695	27.4894	190.574	22.5569	183.627	22.5569	183.627	22.5569	183.627	20.5319	178.715	24.7738	172.119	22.1783	135.483	18.63	178.33
	22.8955	174.246	28.5952	191.741	23.3573	184.494	22.9423	186.09	22.9423	186.09	20.9668	180.626	24.9496	173.732	22.4692	137.062	19.22	180.05
	24.8696	175.043	29.2485	180.411	24.1566	177.172	23.6421	179.374	23.6421	179.374	21.6558	175.388	25.3973	169.729	22.9901	133.678	19.48	180.35
	28.6	176.55	32.3856	194.841	26.0629	186.788	25.3403	188.781	25.3403	188.781	23.0067	182.722	26.4894	175.406	24.0797	138.853	20.62	183.16
	30.6301	177.37	33.6106	195.802	27.0989	187.696	26.3471	189.547	26.3471	189.547	23.9415	183.352	27.2022	175.914	24.8132	139.427	21.2	184.34
	32.5	178.125	34.7102	196.811	28.0856	188.674	27.3135	190.383	27.3135	190.383	24.8293	184.046	27.9112	176.43	25.6551	140.139	21.97	185.51
	35.2152	179.222	36.1958	197.767	29.3911	189.663	28.4488	191.504	28.4488	191.504	25.9751	185.034	28.8242	177.161	26.7304	141.099	22.85	186.95
	36.7805	179.854	37.03	198.29	30.2909	190.395	29.3183	192.144	29.3183	192.144	26.8297	185.566	29.4797	177.587	27.5484	141.747	23.54	188.17
	38.8434	180.687	38.1048	199	31.4487	191.347	30.2717	193.254	30.2717	193.254	27.805	186.471	30.2336	178.296	28.4404	142.632	24.47	189.39
	39.1529	180.812	38.2566	199.207	31.971	191.972	30.7683	193.821	30.7683	193.821	28.5191	187.07	30.7882	178.761	29.1952	143.344	25.23	190.87
	39.9286	181.125	38.6377	199.601	32.8061	192.899	31.6648	194.515	31.6648	194.515	29.3412	187.553	31.4563	179.06	30.0373	143.871	25.84	191.94
	41.1392	181.614	39.1722	200.541	33.8094	194.311	32.5444	195.919	32.5444	195.919	29.8962	188.418	31.9003	179.687	30.5337	144.552	27.01	194.26
	41.3151	181.685	39.179	201.196	34.3976	195.524	33.1906	196.94	33.1906	196.94	30.4697	189.176	32.3523	180.242	31.079	145.213	28.09	195.16
	41.4237	181.729	39.002	202.949	34.3097	197.03	33.1838	198.271	33.1838	198.271	30.3911	190.299	32.303	181.069	31.2097	146.213	28.78	196.19
	40.3	181.275	38.2033	205.878	33.5341	199.262	33.5341	199.262	33.5341	199.262	30.3845	191.036	32.3461	181.474	31.2068	146.549	29.43	197.7
	52	186	40.5389	211.213	34.6648	202.46	34.6648	202.46	34.6648	202.46	31.3031	194.229	33.099	183.689	31.8932	148.629	29.94	199.9
	52	186	39.8816	212.613	33.0503	201.831	33.0503	201.831	33.0503	201.831	29.7519	193.82	32.007	183.104	32.0211	149.563	30.21	201.2
	52	186	39.3951	213.649	31.0482	199.907	31.0482	199.907	31.0482	199.907	27.0431	191.316	30.1238	180.904	30.1379	147.363	29.94	201.77
8	0	0	0.619312	0	0.619312	0	0.619312	0	0.619312	0	0.772703	0.724324	0.820764	0.78564	0.667886	0.573992	0.69	1.52
	0	0	1.47337	0	1.47337	0	1.47337	0	1.47337	0	1.57667	1.26647	1.51358	1.54233	1.17055	1.25704	1.24	6.81
	0	0	1.71343	0	1.71343	0	1.71343	0	1.71343	0	1.88181	1.63776	1.85508	2.21846	1.43937	1.79489	1.18	10.82
	0	0	2.29088	0	0.682453	9.52	0.682453	9.52	0.682453	9.52	0.117176	7.42959	0.475301	6.65248	0.255276	5.57567	0.68	14.81
	0	0	2.1952	0	1.46572	11.7822	1.46572	11.7822	1.46572	11.7822	0.327942	8.96949	0.0904545	7.84682	0.107802	6.69518	0.49	18.25
	0	0	2.63998	0	2.42117	15.9059	2.42117	15.9059	0.604983	21.3889	0.650928	15.2859	0.711443	12.7722	0.307478	11.1465	0.75	23.79
	0	0	2.62784	0	3.36671	18.8515	4.24199	24.2202	1.17645	28.288	0.647856	20.112	0.380885	16.6483	0.659497	14.6127	1.04	29.19
	0	0	2.44284	0	3.92352	20.2184	5.45212	29.8697	2.14647	33.3029	1.54992	23.8662	1.21167	19.7232	1.41112	17.4171	1.31	31.76
	0	0	2.44284	0	4.15912	20.9667	5.6313	30.3595	2.03713	33.9965	1.49628	24.3932	1.1196	20.0872	1.3586	17.8413	1.15	32.26
	0	0	2.44284	0	4.27358	21.3302	5.71868	30.5984	1.83412	34.4792	1.31595	24.6975	1.01005	20.3723	1.27983	18.1545	0.99	34.2
	0	0	2.44284	0	4.49616	22.037	5.88923	31.0645	1.7384	35.1081	1.2706	25.1787	1.03575	20.8388	1.31399	18.6103	0.72	35.55
	0	0	2.44284	0	4.60438	22.3807	6.19089	32.7148	0.911203	39.1719	0.87679	28.4603	0.766106	23.577	1.11371	21.1432	0.99	36.82
	0	0	2.05603	0	4.9747	22.7991	6.53055	33.2341	0.727235	39.972	0.825075	29.2109	0.721291	24.1821	1.10701	21.8386	1.07	38.61
	0	0	1.64505	0	5.35912	23.2333	6.88116	33.7702	1.3245	40.1763	1.24254	29.3124	1.10298	24.3439	1.43523	21.9523	1.41	39.83
	0	0	1.77421	0	4.48113	31.4245	6.12445	40.632	0.757421	45.5987	1.20001	30.0288	1.08559	24.9036	1.43682	22.5264	1.32	40.98
	0	0	1.311	0	5.87409	24.2857	7.40356	35.2821	0.0825472	44.45	0.345875	32.8646	0.511611	27.523	0.964395	25.0056	1.27	41.52
	0	0	1.42977	0	5.04245	33.31	6.67901	42.6807	0.522362	49.7716	0.400238	33.893	0.617556	28.3566	1.07538	25.8467	1.05	42.46
	0	0	2.18755	0	4.67543	34.1702	6.46059	43.8938	0.957547	50.9231	0.0728075	34.6968	0.284599	29.055	0.812906	26.6733	0.91	43.03
	0	0	2.18755	0	4.55052	33.8978	6.37281	43.7545	0.700968	50.7664	0.277664	34.4578	0.509887	29.0064	0.993304	26.5039	0.96	43.71
	0	0	2.80755	0	4.61632	35.8239	6.51208	45.7991	0.8402	52.4932	0.196754	35.7673	0.529142	30.2512	1.09101	28.1282	0.85	44.44
	0	0	2.52573	0	4.57481	35.6882	6.53284	45.976	0.978381	52.7604	0.176511	36.1586	0.442993	30.4908	0.998689	28.2467	0.88	44.94
	0	0	3.28447	0	4.50131	37.6456	6.59347	48.1837	1.26189	54.6232	0.0262321	37.542	0.286324	31.7095	0.877623	29.478	0.8	45.39
	0	0	2.29088	0	5.27929	39.1316	7.44709	50.5773	0.906626	54.126	1.70972	36.6364	1.64739	30.8005	2.11868	28.7372	1.31	46.42
	0	0	2.29088	0	4.98164	38.5811	7.08815	49.4946	0.422534	53.4228	1.37842	36.0462	1.40182	30.3952	1.93231	28.5712	1.62	47.04
	0	0	3.20755	0	5.0968	41.3768	7.47579	53.1889	0.88991	56.2966	1.81466	38.2965	1.89352	32.5017	2.34365	30.2886	1.81	47.78
	0	0	3.20755	0	4.58791	40.553	7.17176	52.9713	0.488105	56.213	1.50703	44.133	1.85087	38.2149	2.37889	35.9224	2.3	49.93
	0	0	1.92183	0	5.00015	46.0538	7.51338	57.2733	0.68719	59.4868	1.94359	39.4614	2.2849	34.1242	3.05561	33.718	2.33	50.9
	0	0	6.753	0	3.46789	50.4298	6.65143	61.6218	0.462264	62.8538	1.10745	48.4785	1.44724	41.5852	2.25931	40.8106	2.49	54.23
	0	0	6.753	0	3.46789	50.4298	6.65143	61.6218	0.462264	62.8538	1.10745	48.4785	1.7434	42.795	2.52736	41.8646	2.48	55.51
	33	139	0.31469	29.7857	5.35594	58.8651	7.84007	67.1488	0.81031	66.933	2.38553	52.9751	2.75244	46.2411	3.90057	47.903	2.48	60.17
	33	139	5.64245	41.7	7.88861	67.8846	10.0185	74.8219	1.61919	72.4554	2.9353	56.7083	3.39744	50.2227	4.54557	51.8847	2.33	61.62
	33	139	5.64245	41.7	7.88861	67.8846	10.0185	74.8219	2.05003	72.7879	3.45355	63.8087	3.71951	56.7267	4.86764	58.3886	1.92	65.27
	33	139	5.64245	41.7	5.27579	79.9667	8.13769	83.4048	1.41063	79.5455	3.75998	66.3057	4.4317	60.1719	5.61698	66.5696	2.6	71.17
	33	139	20.0782	79.4286	8.97764	94	10.9207	93.3846	3.10976	86.8077	5.31317	72.7648	6.86724	68.3626	7.91608	74.766	3.03	75.51
	33	139	20.0782	79.4286	7.58336	98.7727	9.92536	96.7152	2.43531	89.3762	5.34405	75.7999	6.87375	73.6549	7.82255	84.1904	2.74	83.03
	33	139	18.7925	55.6	7.75277	91.2619	9.95537	91.4775	3.10984	85.9609	6.88857	77.8243	6.09659	81.2292	7.14153	90.4062	1.39	91.65
	33	139	6.22995	101.625	3.54886	107.244	6.48476	103.433	0.0865705	96.5074	4.17995	87.9332	1.58721	96.3508	3.12351	103.952	0.23	98.98
	33	139	6.59245	126.933	3.22835	118.436	6.24438	111.827	0.0972531	102.926	2.4255	99.5359	0.0818045	105.672	1.7982	112.396	0.02	106.61
	33	139	6.59245	126.933	2.5104	120.974	5.70591	113.731	0.509018	104.382	2.21396	100.805	0.831327	107.644	1.05961	114.665	1.32	111.54
	33	139	0.0490106	141.683	0.916338	131.341	2.68562	122.598	1.35294	115.348	0.414581	116.204	2.85249	118.326	0.709821	124.021	2.14	118.83
	33	139	0.0490106	141.683	1.26074	132.207	2.32579	123.496	1.56866	116.247	0.125322	117.681	3.759	119.994	1.40802	125.812	2.4	122.59
	33	139	1.03664	141.558	1.43951	134.66	2.09733	125.642	0.643598	123.588	1.43337	125.141	3.50312	127.228	1.08597	132.342	3.09	128.26
	33	139	0.272045	144.857	3.59755	143.895	0.300389	133.187	1.01352	130.728	0.144776	131.522	5.37581	132.92	2.55746	137.413	3.52	134.02
	33	139	0.141509	146.642	5.57755	152.215	1.27104	139.79	1.27104	139.79	0.949578	139.752	6.54094	139.963	3.47922	143.391	4.5	140.05
	17.2222	145.444	6.7227	151.333	8.91941	154.492	4.82727	143.93	4.82727	143.93	3.52492	142.913	8.6286	142.561	5.21174	145.571	5.5	144.71
	18.0526	145.105	6.63612	152.314	8.89009	155.063	5.02088	144.973	5.02088	144.973	3.93457	143.985	9.26685	143.516	5.72572	146.378	5.92	147.22
	9.33333	148.667	10.5734	154.634	11.0617	156.299	7.98976	148.804	7.98976	148.804	6.58242	147.162	11.4062	146.109	7.58037	148.521	7.47	150.8
	7.44	149.44	12.4689	156.909	12.1455	157.585	9.11452	150.34	9.11452	150.34	7.5327	148.402	12.0934	147.113	8.10769	149.373	8.37	154
	7.44	149.44	12.9409	157.822	12.4101	158.114	9.86272	152.034	9.86272	152.034	8.06093	149.805	12.6936	148.28	8.5992	150.349	9.39	156.62
	5.69231	150.154	14.1224	158.894	13.075	158.723	11.8559	157.516	11.8559	157.516	9.68507	153.974	14.1745	151.677	9.91604	153.189	10.47	159.35
	4.6	150.6	15.3352	160.149	13.7253	159.417	12.4697	158.17	12.4697	158.17	10.3206	154.546	14.6764	152.142	10.2982	153.576	11.6	161.72
	1.76	151.76	17.1971	161.542	14.7715	160.198	13.4469	158.904	13.4469	158.904	11.2267	155.142	15.4987	152.62	11.0413	153.981	12.42	163
	0.458333	152.292	18.2233	162.4	15.3064	160.654	15.2021	163.09	15.2021	163.09	12.7199	158.359	16.8384	155.197	12.2483	156.162	13.34	164.35
	3.32558	153.837	20.5298	163.7	16.4907	161.319	16.3627	163.006	16.3627	163.006	13.564	158.314	17.6851	155.129	12.9259	156.097	14.4	165.68
	9.6	156.4	23.6731	165.218	18.1734	162.13	17.962	163.828	17.962	163.828	14.9722	158.984	18.9404	155.634	14.201	156.567	15.38	166.19
	14.3333	158.333	25.645	165.3	19.2926	162.201	19.2926	162.201	19.2926	162.201	16.2076	157.909	20.3447	154.697	15.5674	155.796	16.35	166.18
	19.0667	160.267	26.9651	162.848	19.8945	160.833	19.8945	160.833	19.8945	160.833	17.3176	157.149	21.721	154.016	17.1132	155.257	17.69	165.45
	21.6154	161.308	27.2968	159.75	20.1833	159.18	20.1833	159.18	20.1833	159.18	18.0971	156.06	22.6224	153.15	18.724	154.574	19.19	164.32
	38	168	28.1015	154.727	19.6634	156.669	19.6634	156.669	19.6634	156.669	16.5083	154.254	21.9711	151.777	17.9876	153.331	19.68	161.98
	0	0	21.8275	150.48	16.4811	154.717	16.4811	154.717	16.4811	154.717	12.4185	152.16	19.4259	150.273	18.2778	151.935	20.29	159.16
	0	0	33.7075	198	17.7765	169.397	17.7765	169.397	17.7765	169.397	10.1039	161.941	18.9595	156.869	17.8114	158.531	17.65	158.94
	0	0	0	0	11.7075	158.5	11.7075	158.5	11.7075	158.5	2.5473	152.824	16.2008	150.744	15.0527	152.406	16.26	153.99
	0	0	0	0	11.7075	158.5	11.7075	158.5	11.7075	158.5	2.5473	152.824	18.108	150.744	16.9598	152.406	11.42	155.18
9	1.48511	8.82497	1.41397	3.81739	2.66345	7.60931	2.66345	7.60931	2.66345	7.60931	2.28103	5.63621	2.02739	4.5466	1.54366	3.65953	1.01	2.02
	1.84063	10.9376	2.09495	4.79686	2.12488	5.0033	2.12488	5.0033	2.12488	5.0033	1.92948	3.68168	1.6809	2.98716	1.25696	2.28021	0.62	6.88
	1.41637	8.41653	2.04449	3.29135	1.24228	1.22097	0.524185	2.80584	1.25543	4.56819	1.22777	3.29938	1.03342	2.64313	0.756375	2.49398	0.16	11.9
	1.19318	7.09023	2.11603	2.25107	0.686685	1.40897	0.276542	6.84429	0.611204	8.65588	0.738786	6.34083	0.625852	5.10727	0.427692	4.64003	0.35	16.54
	0.572827	3.40392	1.71304	0.0549041	0.0589592	4.44552	1.27891	11.4388	0.0532387	13.4657	0.202356	10.0203	0.166674	8.13353	0.0577895	7.31572	0.88	20.77
	0.230722	1.37102	1.73019	1.65676	0.337747	6.50916	1.78086	14.7292	0.381941	16.7162	0.0760422	12.5529	0.116362	10.2739	0.169132	9.15213	1.18	23.68
	0.795594	4.72766	1.09249	5.37637	1.08364	10.0547	2.59601	18.7576	1.08591	20.4787	0.659499	15.5658	0.580632	12.7881	0.552745	11.4466	1.51	26.55
	1.71972	10.2191	0.444906	9.15365	1.74457	13.3599	3.26905	22.1992	1.56088	23.7706	1.08964	18.3194	0.985202	15.1305	0.882642	13.5188	2.04	29.13
	2.39505	14.2321	0.198413	12.2619	2.36354	16.023	3.96315	25.4357	2.20134	26.7124	1.48804	24.2787	1.33947	20.2805	1.15007	17.9666	2.21	32.62
	2.96682	17.6298	0.511324	14.2657	2.72627	17.8091	4.33348	27.3204	2.44433	28.4881	1.71326	25.805	1.5211	21.5294	1.37113	21.7683	2.52	35.15
	3.43997	20.4414	0.839881	16.3696	3.03571	19.514	4.70765	29.4292	2.68732	30.4484	1.88647	28.2459	1.71383	23.7977	1.53795	24.4031	2.6	37.55
	3.84081	22.8233	0.994048	17.5683	3.2374	20.5764	4.91057	30.5216	2.83147	31.4509	1.12048	32.9674	1.10073	27.9762	1.02089	28.1265	2.52	41.1
	4.57321	27.1754	1.74958	21.2576	2.79658	29.4953	4.55255	37.9699	2.38685	38.1654	1.3423	36.0038	1.26775	30.8019	1.16154	31.22	2.11	44.7
	5.25784	31.2437	2.14008	24.9249	2.84072	33.9242	4.72428	42.2419	2.50975	41.9811	1.36994	39.4412	1.41959	34.0616	1.27426	34.2105	2.15	47.37
	0.639203	46.2269	0.719737	35.3548	0.879181	41.078	3.12218	48.0849	1.23985	47.2657	0.436803	45.0806	0.41978	41.7919	0.227451	41.8547	1.82	51.82
	1.21819	50.9154	0.104048	40.6621	1.28848	45.8524	3.60326	52.3995	1.60737	51.1103	0.574362	49.2416	0.301099	45.622	0.149997	45.4471	2.01	55.97
	0.137421	59.1834	0.588847	47.6861	0.740133	50.989	3.25798	56.7502	1.315	55.031	0.309834	53.6038	0.798876	50.6956	0.554001	50.882	2.5	60.82
	0.453488	64.5698	0.119841	53.0738	0.802047	56.2824	3.42129	61.1802	1.43142	58.9776	0.619122	57.3186	0.873598	54.763	0.611719	55.104	2.31	65.25
	0.594899	76.3036	0.458539	61.5899	0.536858	62.1348	3.27545	65.874	0.758027	63.7486	0.099886	63.3909	1.6743	60.9431	1.31206	61.4095	2.29	69.52
	1.85296	84.7956	1.47213	69.666	0.311732	68.2656	2.76957	70.8005	0.317001	68.0434	0.614349	68.2153	2.39145	66.7759	1.91932	67.5652	2.05	73.78
	3.06291	95.4058	2.30778	79.3084	1.14012	75.9044	2.17016	76.6962	0.511457	73.3071	0.379083	73.0428	2.35986	71.3207	1.89149	72.8033	1.78	78.09
	4.72448	106.163	4.00595	91.9164	2.31133	84.5916	1.47539	83.2968	0.735273	79.1942	1.40883	78.9431	3.39984	77.4915	2.79002	79.5513	1.23	83.77
	4.74651	112.045	3.03762	99.9871	1.81432	89.9351	1.89596	87.2966	0.306664	82.8835	1.3228	84.0181	3.76225	83.8729	3.10988	86.0946	0.98	88.32
	5.57378	128.879	3.71648	100.877	2.61214	91.8843	1.2484	88.7999	0.853408	84.2558	1.72483	86.3528	4.29673	86.122	3.62115	90.2192	0.74	92.93
	7.80922	129.782	7.02381	121.279	4.62181	104.376	0.0727425	97.9498	1.93725	92.6902	2.80678	94.7952	5.55089	95.6415	4.71391	98.8313	0.28	98.53
	8.64651	130.12	7.10154	128.122	4.86289	109.175	0.192123	101.419	2.06434	95.7003	3.10996	98.8209	6.05773	99.3166	5.14981	102.17	0.15	103.39
	9.7608	130.57	6.34524	148.107	4.69988	121.774	0.0277285	110.509	1.78043	104.233	3.03457	106.986	6.40312	108.938	5.4445	110.739	0.37	110.82
	10.7738	130.979	7.35823	148.516	5.74204	123.815	0.870501	112.322	2.5402	106.002	3.61528	109.538	7.36867	111.594	6.26891	113.044	1.24	114.48
	13.4751	132.07	10.0595	149.607	7.90652	126.876	2.58173	114.831	4.06648	108.818	4.91773	113.179	8.52067	117.897	7.25517	118.499	2.49	121.8
	15.3068	132.809	11.8912	150.347	9.3762	128.73	4.00624	116.935	5.33419	110.737	6.24819	115.467	10.2633	123.108	8.72379	122.971	4.06	126.37
	17.0465	133.512	13.631	151.049	10.8723	130.779	5.44018	119.127	6.5923	112.846	7.36248	120.872	11.5302	125.1	9.81783	124.634	4.96	131.19
	18.565	134.125	15.1495	151.663	12.3804	133.163	6.80231	121.384	7.7185	115.764	8.43705	123.867	12.627	127.782	10.7978	126.867	6.03	135.57
	19.9751	134.695	16.5595	152.232	13.4458	134.096	8.06755	123.005	8.75332	117.764	9.42452	125.643	13.7581	129.49	11.7386	128.34	6.75	138.22
	21.2879	135.225	17.8723	152.762	14.6115	135.486	9.20056	124.526	9.79336	119.194	10.3367	127.067	14.66	130.775	12.4321	129.495	7.41	141.58
	22.5132	135.72	19.0976	153.257	15.9625	137.64	10.4986	126.682	10.9866	121.212	11.5082	129.179	15.7433	132.599	13.4082	130.996	8.63	143.57
	23.6594	136.183	20.2439	153.72	16.8333	138.283	11.4846	127.753	11.7051	126.082	12.1515	133.442	16.5341	136.256	14.0273	134.115	9.43	147.68
	23.9215	136.289	20.506	153.826	17.5459	140.024	12.2525	129.544	12.4465	127.812	12.8586	135.163	17.2279	137.716	14.604	135.348	10.08	148.18
	24.6179	136.57	22.5555	157.617	19.248	143.451	14.3383	133.723	14.4538	131.948	14.3629	138.289	18.4129	140.246	15.6058	137.485	10.97	149.98
	25.2865	136.84	23.44	158.58	20.3999	145.783	15.5582	136.182	15.6331	134.347	15.308	140.262	19.2812	141.885	16.3283	138.864	11.66	152.26
	25.1642	136.79	23.3006	158.46	20.3295	145.825	15.5772	136.375	15.6503	134.564	15.3807	140.562	19.4003	142.146	16.365	139.098	11.92	153.55
	26.1037	137.17	24.1179	158.698	20.9391	146.183	16.5444	137.554	16.5862	135.734	16.1253	141.61	20.0588	143.008	16.9187	139.817	12.49	155.07
	26.2687	137.236	24.7211	160.033	21.4974	147.511	17.3933	139.426	17.4079	137.623	16.7633	143.102	20.5494	144.208	17.32	140.824	12.91	156.47
	26.7072	137.414	25.0516	160.024	21.7759	147.705	18.0749	140.452	18.0692	138.653	17.2249	144.01	21.0032	144.956	17.6077	141.456	13.51	159.48
	27.1155	137.578	25.5703	160.63	22.2663	148.418	18.7971	141.644	18.7709	139.863	17.7598	145.005	21.4235	145.755	17.94	142.122	14.15	161.16
	27.2398	137.629	25.9317	161.422	22.9831	150.397	19.701	143.935	19.6502	142.131	18.4802	146.883	22.0073	147.268	18.3542	143.38	14.62	162.77
	26.9733	137.521	25.8289	161.701	22.6079	149.683	19.809	144.17	19.809	144.17	18.5385	148.546	22.0433	148.607	18.2836	144.478	14.96	165.5
	26.8465	137.47	25.9598	162.352	22.75	150.332	20.1764	145.237	20.1162	143.51	18.7572	148.027	22.0282	148.189	18.2432	144.14	15.29	166.82
	27.5778	137.765	26.6894	162.951	23.698	152	21.4071	147.477	21.4071	147.477	19.71	151.198	22.8629	150.762	18.796	146.232	15.78	168.66
	27.814	137.86	27.1025	163.696	23.7038	151.623	21.7826	147.85	21.7826	147.85	20.0042	151.537	23.0516	151.046	18.8825	146.458	16.25	169.34
	28.6465	138.197	27.9073	164.374	24.3174	152.209	22.3975	148.471	22.3975	148.471	20.4398	152.027	23.3352	151.457	19.0773	146.791	16.73	170.58
	30.0153	138.749	29.1682	165.371	25.5804	153.961	23.8978	150.715	23.8978	150.715	21.5984	153.806	24.301	152.906	19.8047	147.957	17.28	173.3
	31.2145	139.234	30.2778	166.36	26.4148	154.68	25.0154	152.012	25.0154	152.012	22.3825	154.776	24.9277	153.703	20.2812	148.598	17.64	173.68
	32.9279	139.926	31.8553	167.973	27.5738	155.782	26.0941	153.002	26.0941	153.002	23.1534	155.522	25.4821	154.343	20.7736	149.131	18.3	176.24
	35.3556	140.906	33.8222	169.48	28.9992	156.721	28.9992	156.721	28.9992	156.721	25.3077	158.339	27.2942	156.628	22.2052	150.968	18.79	176.65
	37.5617	141.797	35.5806	171.211	30.3189	157.767	30.3189	157.767	30.3189	157.767	26.389	159.165	28.1705	157.311	23.1559	151.595	19.4	179.73
	38.1132	142.02	36.0379	171.968	32.8256	163.83	32.8256	163.83	32.8256	163.83	28.3618	163.533	29.8732	160.784	24.9677	154.562	20.39	180.34
	38.2997	142.095	36.2387	172.702	33.0369	164.461	33.0369	164.461	33.0369	164.461	28.6808	164.056	30.192	161.133	25.7016	155.026	20.92	180.62
	37.9556	141.956	36.0703	173.198	33.0982	165.053	33.0982	165.053	33.0982	165.053	28.6771	164.375	30.295	161.253	26.0461	155.224	22.07	182.93
	34.9354	140.736	34.0569	172.385	30.9804	163.844	30.9804	163.844	30.9804	163.844	27.0107	163.56	29.1546	160.394	25.1976	154.531	22.47	183.3
	31.3623	139.293	31.9276	172.412	28.4658	162.785	28.4658	162.785	28.4658	162.785	25.1561	163.065	28.1159	159.615	24.144	153.804	23.46	182.62
	30.1894	138.82	30.481	169.632	26.446	159.635	26.446	159.635	26.446	159.635	23.0968	160.799	26.9191	157.636	23.2445	152.153	23.94	185.04
	26.8465	137.47	23.431	155.007	20.6368	149.559	20.6368	149.559	20.6368	149.559	18.4394	154.421	24.1643	152.727	20.3742	147.866	23.1	176.77
	28.7965	138.257	25.381	155.795	21.5054	149.909	21.5054	149.909	21.5054	149.909	19.0121	154.652	24.5518	152.897	20.5808	147.991	24.35	178.58
	58.0465	150.07	54.631	167.607	30.3216	153.462	30.3216	153.462	30.3216	153.462	22.6422	157.06	27.3996	154.477	26.8881	150.094	25.88	174.69
10	0	0	0.65	0	0.65	0	0.65	0	0.65	0	0.47064	0.0104948	0.759128	2.85396	0.632519	2.57895	1.67	1.93
	0	0	0.285088	0	0.285088	0	0.285088	0	0.285088	0	0.215943	0.429119	0.499324	3.4716	0.422201	3.07895	1.75	4.57
	0	0	0	0	0	0	0	0	0	0	0.0431034	1.2069	0.16992	4.09946	0.153947	3.55895	1.21	7.38
	0	0	0.492424	0	0.492424	0	0.492424	0	0.492424	0	0.379642	1.87997	0.555678	4.78584	0.464553	4.10622	1	11.73
	0	0	0.464286	0	1.35256	6.05128	2.73837	14.4651	2.73837	14.4651	1.80065	10.8163	1.26918	11.6944	1.03043	10.1519	0.12	18.56
	0	0	0.667808	0	2.55337	10.6067	4.64048	23.6952	4.64048	23.6952	3.23023	17.0936	2.55548	16.7122	2.13164	14.6375	1.38	25.52
	0	0	0.633117	0	3.05412	12.1649	4.92257	24.1062	4.92257	24.1062	3.43826	17.387	2.71466	16.9445	2.26258	14.7965	1.4	28.6
	3.27273	19.9091	0.958333	10.4286	4.09135	19.7692	5.7125	30	5.7125	30	4.04565	21.5974	3.09685	20.2773	2.59486	17.7025	1.44	29.48
	3.27273	19.9091	1.13824	10.3059	4.20714	19.581	6.05242	31.3669	6.05242	31.3669	4.2769	22.5526	3.34185	21.1309	2.91582	22.6911	1.61	31.24
	3.27273	19.9091	0.738506	10.069	4.0711	19.945	5.87891	31.3086	5.87891	31.3086	4.19712	22.5784	3.3386	21.1239	2.92059	22.6812	1.84	32.63
	3.13043	19.0435	1.08708	9.8427	3.41667	26.8376	5.20956	36.5699	5.20956	36.5699	4.12621	27.8921	3.20921	25.409	2.80842	26.0401	2.01	36.18
	3.13043	19.0435	1.08708	9.8427	3.64916	27.3782	5.53929	37.7464	5.53929	37.7464	4.36669	28.7352	2.18229	30.3057	1.96159	30.1752	2.07	39.79
	3.06383	18.6383	1.25556	9.73333	3.75417	27.15	5.61525	37.4787	5.61525	37.4787	4.42869	28.5582	3.50064	25.877	3.13825	29.8098	2.36	39.55
	3.06383	18.6383	1.38978	9.41935	3.79472	26.4878	5.61111	36.6979	5.61111	36.6979	3.2069	33.4016	1.40314	33.8552	1.30567	33.1286	2.14	39.12
	3.06383	18.6383	1.38978	9.41935	3.79472	26.4878	5.61111	36.6979	5.61111	36.6979	3.2069	33.4016	1.40314	33.8552	1.30567	33.1286	2.02	40.1
	2.93878	17.8776	1.38978	9.41935	3.53	28.64	5.35959	38.4007	5.35959	38.4007	4.3969	27.9094	3.52558	25.4923	3.0578	25.8323	2.58	38.61
	3.06383	18.6383	1.38978	9.41935	3.85156	29.3516	5.59899	38.8154	5.59899	38.8154	4.5899	28.2833	2.4577	29.8367	2.19182	29.7174	2.49	39.83
	4	24.3333	1.75543	12.6957	4.09016	29.0984	6.08904	40.1781	6.08904	40.1781	3.60353	35.9954	2.88006	32.2305	2.55102	31.824	2.8	39.59
	3.13043	19.0435	1.25556	9.73333	4.08333	27.9268	5.85764	37.9271	5.85764	37.9271	3.43495	34.5313	2.81593	31.0529	2.49404	30.8122	3.08	40.28
	3.27273	19.9091	1.65341	9.95455	4.09322	27.6102	5.92986	38.018	5.92986	38.018	3.4194	34.6544	2.76908	31.1475	2.46502	31.1014	3.44	39.91
	3.34884	20.3721	1.34524	10.4286	4.0063	31.5714	6.06119	42.4685	6.06119	42.4685	5.05899	31.2802	4.03899	28.2707	3.53177	28.7682	3.71	42.38
	4.46512	27.1628	2.14157	14.0723	4.58898	34.3136	6.55986	44.8239	6.55986	44.8239	5.24261	38.1814	4.3186	34.1271	3.86526	37.3679	4.05	44.77
	4.57143	27.8095	2.25	14.7848	4.41216	34.8829	6.65876	46.5766	6.65876	46.5766	5.30426	39.5437	4.39012	35.4876	3.92375	38.7012	4.13	46.46
	4.8	29.2	2.55263	15.3684	3.82983	44.8487	6.0569	54.1103	6.0569	54.1103	5.76171	40.8807	4.84085	36.736	4.25423	36.5371	4.38	48.47
	5.18919	31.5676	2.69444	16.2222	5.21262	37.8411	7.3703	49.3083	7.3703	49.3083	4.52496	47.2959	3.83213	42.5685	3.52096	45.4265	4.29	52.51
	5.48571	33.3714	2.85294	17.1765	3.74074	47.7778	6.31618	57.8088	6.31618	57.8088	4.6492	49.5476	2.36793	47.9625	2.31658	50.3215	4.16	56.01
	8	48.6667	3.98188	25.3913	4.44725	52.6972	6.85949	61.6496	6.85949	61.6496	4.97571	54.094	2.72571	52.3313	2.64322	54.6506	3.9	61.76
	8.47059	51.5294	4.22692	26.9538	4.61667	54.7048	7.20185	63.9926	7.20185	63.9926	5.3319	56.6958	2.89929	54.2433	2.80962	56.7572	4.39	64.02
	9	54.75	3.84524	27.8095	3.90566	58.7453	6.62868	67.0735	6.62868	67.0735	5.2069	58.9709	2.80228	56.4569	2.78821	60.3044	4.23	70.37
	9	54.75	3.55508	29.6949	3.42308	62.9712	6.29478	70.4776	6.29478	70.4776	3.74261	65.3058	1.72049	62.8255	1.87282	65.7049	4.11	73.57
	11.2941	68.7059	4.86905	37.0794	4.19444	66.0463	6.81522	72.6667	6.81522	72.6667	4.11298	68.318	2.09739	65.4682	2.20146	68.4708	4.2	75.85
	11.2941	68.7059	5.00862	40.2759	3.75943	71.8491	6.6558	77.5652	6.6558	77.5652	3.84399	73.059	0.505188	72.7312	0.871524	75.3054	3.72	79.5
	11.2941	68.7059	4.39545	42.4727	2.81311	75.9223	5.99815	80.8	5.99815	80.8	3.41885	75.8998	0.12677	75.0618	0.552707	77.2995	3.34	83.2
	12	73	5.58654	44.9231	3.385	78.2	6.50379	82.6364	6.50379	82.6364	3.41045	79.8053	0.338526	80.1464	0.227612	83.1398	3.02	87.51
	13.0286	79.2571	6.04808	53.3462	3.30392	84.1176	6.39552	87.0746	6.39552	87.0746	3.5416	84.4938	0.550665	83.7135	0.0348586	86.1442	2.51	91.23
	16.8889	102.741	6.94	55.48	3.095	87.84	6.43284	90.0373	6.43284	90.0373	3.21227	88.0187	0.774291	88.4647	0.111283	93.6253	1.91	96.46
	24	146	6.47826	66.6522	2.39796	95.898	5.96591	96.053	5.96591	96.053	2.72338	94.1629	1.78985	94.0069	1.03462	101.718	1.17	102.24
	3.58621	154.414	8.20283	115.887	4.89019	119.589	0.207447	114.021	0.207447	114.021	1.24681	108.217	5.08429	105.886	3.95013	112.529	0.19	110.79
	3.58621	154.414	8.20283	115.887	4.96296	119.972	0.116197	114.352	0.116197	114.352	1.50665	109.113	5.63782	109.413	4.43958	115.698	0.58	115.4
	5.6	158.2	11.25	142.714	7.17857	135.464	1.7226	126.39	1.7226	126.39	2.94517	120.011	7.23816	120.65	5.75779	126.01	1.16	122.3
	5.6	158.2	14.3125	150.875	9.14344	140.639	3.60897	131.019	3.60897	131.019	4.55315	128.569	8.45595	128.114	6.78201	132.709	2.03	128.82
	6.27273	158.477	14.2206	151.485	9.28543	141.449	4.14623	132.403	4.14623	132.403	5.11173	130.011	9.43584	130.699	7.59244	135.068	2.8	134.37
	8.17391	159.261	16.0577	173.508	10.63	154.448	5.15127	142.637	5.15127	142.637	6.24112	139.692	10.9735	145.276	8.83791	147.922	4.08	141.7
	6.83333	158.708	15.4601	173.71	10.4962	155.192	5.21296	143.599	5.21296	143.599	6.33931	140.804	11.0935	146.12	8.86703	148.697	4.78	146.22
	8.56	159.42	16.4261	173.789	12.9154	161.724	7.0456	148.597	7.0456	148.597	7.96101	148.558	12.6909	149.661	10.1842	151.789	6.1	151.58
	10.1538	160.077	18.0658	175.211	13.9648	162.956	8.47121	150.873	8.47121	150.873	9.10235	150.52	13.7321	151.313	11.2057	153.192	7.13	154.36
	10.3571	160.161	18.2378	175.329	16.0833	169.704	10.5291	157.129	10.5291	157.129	10.7778	155.665	15.1724	155.586	12.3605	156.907	8.21	157.62
	12.3729	160.992	17.7921	165.668	15.9222	163.937	10.8897	153.388	10.8897	153.388	11.0977	152.574	15.4146	153.022	12.5676	154.689	9.12	159.72
	13	161.25	20.75	177.511	17.6242	171.06	12.6483	160.107	12.6483	160.107	12.4383	157.969	16.6678	157.482	13.6092	158.543	9.77	162.6
	14.1935	161.742	21.9541	178.735	18.423	171.931	13.8757	162.038	13.8757	162.038	13.4039	159.475	17.4819	158.719	14.2863	159.607	10.89	165.35
	15.3125	162.203	22.7696	179.265	18.9817	172.36	14.9728	165.583	14.9728	165.583	14.316	162.189	18.1729	160.972	14.976	161.572	11.99	169.11
	15.8462	162.423	23.3915	180.052	19.3853	172.879	15.7602	166.939	15.7602	166.939	14.8829	163.228	18.6941	161.81	15.4931	162.315	12.68	170.88
	16.8657	162.843	24.2005	180.743	20.0129	173.523	16.8436	169.49	16.8436	169.49	15.762	165.162	19.3691	163.425	16.0499	163.709	13.74	172.79
	17.3529	163.044	24.6272	181.184	20.3142	173.855	17.1655	169.855	17.1655	169.855	16.1135	165.498	19.6564	163.704	16.3542	163.969	14.31	174.04
	18.6061	163.561	23.4811	172.866	19.6527	168.632	17.9646	168.122	17.9646	168.122	16.6737	164.183	20.2375	162.563	16.8595	162.977	14.97	174.87
	19.5294	163.941	26.1774	182.393	21.3347	174.678	19.3732	174.232	19.3732	174.232	17.8579	168.911	21.1881	166.453	17.7053	166.367	15.75	177.04
	22.6769	165.238	26.0943	174.988	21.4559	170.126	20.9273	173.111	20.9273	173.111	19	168.014	22.1962	165.664	18.6959	165.722	16.51	178.17
	25.3333	166.333	29.8553	184.974	23.6439	176.268	22.9141	178.872	22.9141	178.872	20.5976	172.507	23.59	169.232	19.883	168.827	17.04	179.79
	26.9508	167	30.9079	186.061	24.4449	177.141	23.6412	179.699	23.6412	179.699	21.389	173.27	24.267	169.808	20.8085	169.489	17.95	180.65
	29.5862	168.086	32.3986	187.144	25.5044	177.971	24.5842	180.54	24.5842	180.54	22.0756	173.841	24.8465	170.236	21.5592	169.982	18.44	181.32
	33.2453	169.594	34.3726	188.797	26.8981	179.188	25.8062	181.778	25.8062	181.778	23.2867	174.921	25.819	171.114	22.5311	170.817	19.35	182.03
	32.24	169.18	33.8886	188.782	26.9833	179.707	25.8042	182.434	25.8042	182.434	23.3787	175.346	25.8778	171.482	22.9481	171.33	20.18	182.67
	35.9048	170.69	35.706	190.78	28.2241	181.074	27.1241	183.272	27.1241	183.272	24.4965	176.106	26.8652	171.943	23.9455	171.8	21.52	182.8
	36.5455	170.955	35.9778	192.525	28.4338	182.286	27.558	183.932	27.558	183.932	24.4045	176.303	26.868	171.963	24.1886	171.939	22.55	182.77
	32.9231	169.462	34.556	193.045	27.0735	182.049	27.0735	182.049	27.0735	182.049	23.6113	174.995	26.4591	170.572	23.7255	170.622	23.07	181.32
	50	176.5	38.55	201.7	27.4929	184.257	27.4929	184.257	27.4929	184.257	22.7931	176.04	26.1746	170.832	24.351	171.285	22.82	180.24
11	0	0	1.19873	0	1.19873	0	1.19873	0	1.19873	0	0.709524	0.971053	0.678513	1.22297	0.566603	1.06706	0.94	5.61
	0	0	1.68911	0	0.335259	5.68807	0.335259	5.68807	0.335259	5.68807	0.327345	4.92704	0.0435315	4.30874	0.0308053	3.69477	0.79	9.72
	0	0	2.36304	0	1.05796	9.32743	1.05796	9.32743	0.270852	13.6098	0.271505	10.034	0.00789951	8.15436	0.113037	7.05416	0.15	14.44
	0	0	2.67901	0	2.01371	12.6195	2.01371	12.6195	0.84111	18.063	0.644852	12.9682	0.293414	10.409	0.089835	9.26652	0.53	20.51
	0	0	2.89454	0	2.65636	14.789	4.14545	22.0756	2.6321	26.8074	1.8459	18.8608	1.25976	14.9339	0.883785	13.3539	1.02	24.3
	3.25	19.3125	0.521047	11.1687	4.60836	23.6455	6.15933	31.3033	4.35136	35.0576	3.0363	24.5943	2.15719	19.4395	1.6431	17.4467	1.59	28.03
	3.3913	20.1522	0.410957	11.5875	4.9784	24.6574	6.7454	33.4754	4.67442	37.3191	3.2863	26.3121	2.35217	20.7793	1.8089	18.7715	1.96	28.97
	4.52174	26.8696	0.90186	15.6456	6.13117	28.0926	7.96929	37.5645	5.76466	40.8112	4.07225	28.8767	3.01945	22.8757	2.38865	20.7602	2.86	31.83
	4.52174	26.8696	1.10731	15.8462	6.45988	28.6667	8.35254	38.572	6.11265	41.6632	4.33826	29.5787	3.23666	23.4729	2.57774	21.2666	3.33	32.65
	5.53191	32.8723	2.02844	19.557	7.07838	31.2385	9.05232	41.668	6.7677	44.2959	4.84065	31.6259	3.67843	25.1171	2.96635	22.8295	3.52	34.41
	5.53191	32.8723	2.02844	19.557	7.19927	31.5182	9.14011	41.8256	6.08299	46.7387	4.39437	33.6511	3.39693	26.8932	2.70624	28.0476	3.71	35.96
	5.77778	34.3333	2.24834	19.8077	7.40407	31.8073	9.32967	42.1523	6.2207	47.0422	4.48899	33.8385	3.42513	26.9722	2.73439	28.3432	3.89	36.36
	5.53191	32.8723	2.24834	19.8077	7.522	32.0818	9.49962	42.7615	6.40218	47.4872	4.6324	34.2295	3.54655	27.313	2.83499	28.4124	3.95	36.93
	6.21739	36.9457	2.59173	21.5127	7.71889	33.1847	9.65135	43.6145	6.45249	48.2563	4.68056	34.8586	2.45839	31.6739	1.90095	32.4382	3.8	38.05
	5.77778	34.3333	2.24834	19.8077	7.522	32.0818	9.49962	42.7615	6.30648	47.5796	4.58333	34.4211	2.36367	31.2633	1.81906	32.079	3.76	39.73
	6.21739	36.9457	2.59173	21.5127	7.71889	33.1847	9.7326	44.053	6.3517	48.7578	4.65361	35.5155	2.48357	32.2584	1.92276	32.9444	3.78	40.34
	6.5	38.625	3.05187	22.0714	8.02469	33.5324	10.0355	44.5969	6.32029	49.9438	4.65576	36.5612	2.44213	33.3032	1.88751	34.9011	3.56	42.2
	6.80952	40.4643	3.34182	23.6042	8.35203	34.8971	10.405	46.2683	6.4707	51.487	4.71127	42.5596	2.20877	39.2173	1.68373	40.3033	3.71	44.38
	8.45	50.2125	4.92727	29.1087	8.09352	48.7406	10.2835	58.1473	6.20476	61.6166	5.16509	47.7102	2.63543	43.6253	2.05358	44.7843	3.68	48.66
	9.57895	56.9211	5.76885	33.2769	8.63892	52.0693	10.8161	61.2379	6.82493	63.429	5.70519	49.4663	2.94379	45.6229	2.32311	47.8588	3.87	51.08
	11.0303	65.5455	6.70705	36.661	9.02087	57.7216	11.1974	66.1125	6.87983	68.1053	5.98517	53.9682	2.45721	51.4968	1.8967	54.8743	3.69	57.74
	13.8667	82.4	8.21583	44.1429	9.56472	64.0215	11.7825	71.7094	7.25238	72.5403	6.43063	58.8481	2.50966	57.3951	1.94181	62.163	3.18	64.85
	16	95.0769	9.33808	47.5385	9.73765	69.2444	11.9774	76.0351	7.42137	76.031	6.81921	62.5284	2.7095	61.2581	2.11875	67.2735	2.64	71.8
	19.2174	114.196	10.6531	55.883	10.1412	76.4059	12.3949	81.9312	7.70028	80.7554	7.22917	67.9091	2.3839	67.7665	1.82783	75.3235	2.1	78.5
	26	154.5	12.718	64.061	10.5515	84.6562	12.8189	88.5433	8.10382	86.2045	7.95591	73.334	2.47016	73.6079	1.90285	84.0843	1.51	86.67
	26	154.5	14.8887	71.5976	10.679	92.1914	12.8956	94.319	8.3273	91	6.89271	83.7148	1.15058	84.4278	0.721422	94.3402	0.88	94.66
	26	154.5	17.0337	83.8714	10.6858	101.914	13.0115	101.815	8.50854	97.328	6.86623	91.4868	0.358108	92.3297	0.0298132	101.974	0.28	101.62
	8	161.769	13.3765	123.706	7.99141	123.919	11.0245	118.429	7.10795	111.293	5.51577	105.141	0.938076	106.029	1.09056	114.614	0.79	110.99
	8	161.769	13.3765	123.706	7.36988	125.973	10.4225	120.23	7.32913	113.918	5.51643	111.291	1.61776	113.621	1.65453	121.666	1.04	119.97
	4.48276	163.19	7.8593	163.19	3.81226	145.579	7.9088	134.677	5.33526	126.908	4.06642	123.568	3.23407	128.169	2.95855	134.932	1.52	128.73
	0.83871	164.661	4.21525	164.661	1.39024	149.979	5.63186	139.149	4.65654	136.89	3.11333	132.457	5.37327	140.902	4.63245	146.187	2.23	136.63
	0.742857	165.3	2.63369	165.3	0.0518679	153.838	4.24252	143.046	3.37654	140.626	2.34973	141.351	6.26279	143.357	5.37483	148.239	3.34	141.88
	0.742857	165.3	4.01881	175.291	3.20966	160.201	1.01805	149.679	1.01805	149.679	0.213178	149.58	8.08863	149.817	6.89844	153.635	3.92	147.74
	2.73684	166.105	5.23215	175.304	4.56302	163.187	0.255275	152.532	0.255275	152.532	0.927861	152.089	9.05132	151.783	7.72037	155.263	5	151.16
	5.2	167.1	8.08346	177.48	6.15438	164.948	2.19802	155.487	2.19802	155.487	2.65952	154.732	10.4141	153.826	8.78842	157.011	5.87	153.41
	5.57143	167.25	9.0679	178.75	6.80307	166.199	3.55081	158.457	3.55081	158.457	3.73611	157.209	11.3467	155.754	9.5234	158.628	6.71	157.09
	7.68182	168.102	11.9901	181.675	8.54164	168.514	5.27668	160.948	5.27668	160.948	5.10823	159.229	12.2742	157.283	10.3167	159.887	7.72	159.23
	8.85106	168.574	13.1311	182.538	9.33286	169.581	6.56919	163.248	6.56919	163.248	6.24741	161.194	13.1415	158.795	11.0284	161.143	8.36	161.55
	9.75	168.938	14.5148	184.174	12.3582	178.504	9.73946	172.344	9.73946	172.344	8.78616	168.682	15.3544	164.517	12.7458	165.866	9.48	164.88
	10.5106	169.245	15.9192	186.063	11.0644	172.177	9.2808	170.843	9.2808	170.843	8.51498	167.295	14.6994	163.517	12.3789	165.069	9.8	166.36
	11.375	169.594	16.8262	186.953	13.7576	180.199	11.6127	177.903	11.6127	177.903	10.2803	172.981	16.2933	167.858	13.592	168.642	10.34	169.29
	12.2041	169.929	17.8606	188.173	12.3753	174.04	12.2561	177.099	12.2561	177.099	10.7392	172.284	16.4854	167.376	13.8225	168.268	10.78	170.13
	14.56	170.88	19.7454	189.659	13.564	175.231	13.3364	178.619	13.3364	178.619	11.6976	173.529	17.2042	168.351	14.4217	169.078	11.81	173.68
	16.12	171.51	21.1352	191.065	14.4636	176.303	14.1297	180.016	14.1297	180.016	12.381	174.623	17.6931	169.219	14.895	169.826	12.8	175.35
	18.1509	172.33	22.6665	192.403	17.6336	184.078	16.9497	187.485	16.9497	187.485	14.6907	180.553	19.5243	173.804	16.5028	173.696	13.95	177.96
	22	173.885	25.2693	194.562	19.3884	185.616	18.4548	189.172	18.4548	189.172	15.9016	181.819	20.463	174.787	17.3328	174.546	14.88	180.36
	24.5556	174.917	26.7999	195.662	20.6075	186.672	19.5806	189.997	19.5806	189.997	16.9099	182.495	21.2448	175.313	18.0911	175.049	15.47	181.89
	28.3214	176.438	28.8827	196.931	22.2155	187.844	21.0053	191.096	21.0053	191.096	18.2584	183.482	22.2906	176.08	19.1969	175.832	16.95	184.21
	30.4828	177.31	30.0621	197.789	23.4169	188.97	21.9277	192.466	21.9277	192.466	19.1076	184.537	22.937	176.915	19.9782	176.688	17.82	185.39
	33.4915	178.525	31.6319	198.933	24.8793	190.253	23.2459	193.547	23.2459	193.547	20.4052	185.515	24	177.597	21.0648	177.382	19.04	186.89
	35.6452	179.395	32.6995	199.356	26.1581	191.211	24.3352	194.472	24.3352	194.472	21.4828	186.32	24.8377	178.213	22.1013	178.111	20.24	188.47
	36.4	179.7	33.0738	199.5	26.9502	191.957	24.991	195.202	24.991	195.202	22.4218	187.166	25.5542	178.884	22.9514	178.841	21.21	189.61
	39	180.75	34.3548	200.16	28.4435	193.094	26.216	196.333	26.216	196.333	23.8515	188.402	26.7039	179.751	24.3019	179.823	22.47	190.66
	39.3824	180.904	34.5541	200.091	29.3793	193.968	27.0826	197.033	27.0826	197.033	24.7353	188.927	27.4534	179.998	25.261	180.226	23.45	191.87
	39.5652	180.978	34.6786	199.71	29.9348	194.195	27.5083	197.312	27.5083	197.312	25.5142	189.466	28.1296	180.205	26.1341	180.576	24.62	192.34
	39.3824	180.904	34.6083	199.375	30.2807	194.387	27.7965	197.497	27.7965	197.497	25.7828	189.611	28.4088	180.117	26.5585	180.599	25.34	192.54
	39.619	181	34.7341	199.377	30.3786	194.381	27.8069	197.586	27.8069	197.586	26.0908	190.089	28.7965	180.045	27.0406	180.609	26.18	192.36
	40.2264	181.245	35.0044	199.943	30.3539	194.562	27.9214	197.575	27.9214	197.575	25.9	189.97	28.828	179.501	27.0214	180.077	26.04	191.27
	36	179.538	32.8885	200.458	27.7319	193.849	25.736	196.783	25.736	196.783	23.7148	189.388	27.4005	178.801	25.5418	179.335	25.39	190.23
	23.6364	174.545	27.978	201.218	22.7682	192.592	21.356	195.663	21.356	195.663	18.7273	187.83	23.9943	177.564	22.1883	178.058	22.82	187.55
	26	154.5	19.7306	205.179	15.311	190.521	15.311	190.521	15.311	190.521	12.046	183.111	20.582	173.262	18.4327	173.797	21.74	185.11
12	0	0	0.819648	0	0.819648	0	0.819648	0	0.819648	0	0.587838	1.98649	0.681871	2.30877	0.483607	2.06557	0.8	0.36
	0	0	0.868664	0	0.868664	0	0.868664	0	0.868664	0	0.630366	3.18283	0.492882	2.98229	0.45001	2.69885	3.33	3.26
	0	0	1.32707	0	1.32707	0	1.32707	0	1.32707	0	0.902304	3.99623	0.559188	3.83205	0.512337	3.43033	3.7	9.3
	0	0	1.74325	0	1.74325	0	0.167296	8.21277	0.167296	8.21277	0.151518	9.36172	0.0527778	8.20625	0.130592	7.17185	4.06	15.98
	0	0	2.21457	0	0.831336	8.99048	2.93948	20.562	1.40193	25.0511	0.954401	20.4407	0.818821	16.732	0.568954	14.768	3.88	23.37
	0	0	2.65109	0	1.16672	11.028	3.52023	23.9167	1.80197	28.3021	1.24218	22.749	1.06376	18.5741	0.774644	16.4634	4.02	27.11
	0	0	2.72581	0	1.17896	11.2381	3.77816	25.4484	1.85981	30.0445	1.28897	24.0048	1.14194	19.6048	0.840831	17.4976	4.13	31.32
	0	0	3.22581	0	1.39419	12.98	4.37097	29.1452	1.42354	36.9091	1.00892	29.1512	0.858978	23.7823	0.59588	21.4073	4.32	34.52
	0	0	3.59247	0	1.58732	14.303	4.74619	31.4	1.74516	38.6774	1.25185	30.5191	1.12863	25.0051	0.829126	22.5137	4.24	36.42
	0	0	3.65438	0	1.81675	15.0638	5.2496	33.7541	1.37419	43.5	0.0260574	39.3166	0.103704	32.4074	0.0696189	29.3167	4.25	39.52
	0	0	3.11387	0	2.39507	15.5604	5.7784	34.605	1.70095	44.3312	0.246295	40.2075	0.375253	33.0538	0.163496	30.1335	4.15	42.41
	0	0	3.14516	0	2.6928	16.4651	6.33454	37.1638	1.88317	46.609	0.373602	41.962	0.478513	34.8519	0.254521	31.7302	3.86	44.45
	0	0	3.31672	0	3.09065	17.9241	7.03545	40.5766	2.25101	49.4305	0.384538	49.1341	0.0924913	40.9549	0.256916	37.3921	4.05	46.11
	0	0	4.02581	0	3.04446	19.1351	7.18929	42.4906	1.90842	52.0369	0.655856	51.4636	0.358389	42.8033	0.504684	39.4071	4.14	47.84
	0	0	3.53831	0	2.35112	30.5385	6.54692	49.7273	1.58465	56.9902	0.514432	52.3252	0.292792	44.0307	0.46521	41.1822	4.16	50.6
	0	0	4.11866	0	2.06705	32.3429	6.87516	53.3173	1.61433	59.8265	0.946689	56.7046	0.637179	47.894	0.786213	44.9303	4.25	52.37
	0	0	5.46265	0	1.66813	34.303	6.80419	55.45	1.22937	61.9828	1.27682	59.1255	0.98	50.2756	1.10877	47.3518	4.37	54.26
	0	0	9.22581	0	0.0956221	38.3214	6.39642	60.3	0.544564	65.7	1.93644	62.3693	1.56719	53.0875	1.65627	50.1148	4.7	56.74
	0	0	7.92581	0	1.12325	46.566	7.23971	66.0805	1.13958	69.7962	1.77349	66.9492	1.4952	57.125	1.60103	54.1013	4.39	59.73
	10.2857	62.5714	4.68035	39.8182	3.09419	66.88	8.63134	78.869	1.91593	78.3425	1.22407	78.9202	0.95924	68.283	1.1794	67.0627	4.8	66.48
	24	146	1.63134	62.5714	3.06586	94.0417	8.7498	95.061	2.31965	89.3264	0.973999	86.4522	0.755364	76.9925	0.710728	82.1116	4.95	76.11
	24	146	24.7742	146	6.82419	112.85	11.3958	105.338	3.5972	95.6504	0.542931	94.8633	0.740014	86.3559	0.662601	91.352	5.23	82.21
	24	146	24.7742	146	6.24788	115.684	11.2186	106.625	3.59071	96.9954	1.01678	104.75	2.75462	96.8469	2.60468	101.195	5.86	93.26
	24	146	24.7742	146	4.89614	119	10.2809	108.8	3.41056	99.4318	1.25213	107.612	3.13856	105.921	2.93015	110.047	5.33	101.96
	18.2857	163.429	17.5115	163.429	8.36534	142.814	2.73523	122.364	1.36342	109.266	5.04436	116.333	8.0509	121.286	7.60766	124.628	6.46	109.89
	13	161.25	12.2258	161.25	6.89247	142.956	3.29318	122.962	0.167554	113.883	5.13809	126.244	7.98824	126.395	6.8576	130.766	6.37	117.38
	25.3333	166.333	24.5591	166.333	18.3925	163.667	3.81117	135.817	5.56543	124.085	9.16791	134.02	11.526	133.295	10.1013	136.966	7.62	126.15
	25.3333	166.333	24.5591	166.333	18.1458	163.56	4.51849	137.39	5.77683	130.714	9.87576	140.188	12.7366	139.222	10.8423	142.619	7.79	131.53
	27.2308	167.115	26.4566	167.115	19.0777	163.944	5.22581	137.886	5.80914	134.438	9.95215	143.643	12.7828	142.236	10.8961	145.293	7.97	135.98
	28.8571	167.786	28.0829	167.786	19.881	164.276	6.84803	140.178	7.28703	136.612	10.9178	145.505	13.8041	143.954	11.8948	146.778	9	139.72
	22.25	165.062	21.4758	165.062	16.8508	163.031	6.11942	141.798	6.59836	138.245	10.6306	146.719	13.8444	145.135	12.0252	147.792	10.27	142.75
	23.8824	165.735	23.1082	165.735	17.667	163.368	7.12377	142.898	7.12377	142.898	11.2586	150.765	14.404	148.613	12.3116	150.977	11.02	145.65
	18.8421	163.658	18.0679	163.658	15.2669	162.384	6.38422	144.119	6.38422	144.119	10.6528	151.744	13.9857	149.475	11.7645	151.785	11.5	150.5
	20.4	164.3	19.6258	164.3	16.07	162.714	7.31152	145.057	7.31152	145.057	11.3031	152.493	14.6294	150.133	12.4428	152.342	12.15	152.73
	18.7556	163.622	17.9814	163.622	15.2729	162.388	7.332	146.062	7.332	146.062	11.3975	153.083	14.523	150.599	12.2872	152.766	12.65	155.96
	19.4348	163.902	21.1147	170.435	17.2784	166.363	9.96134	151.351	9.96134	151.351	13.1003	156.533	15.9825	153.557	13.5635	155.378	13.22	157.82
	18.92	163.69	20.5017	169.802	16.9317	166.005	10.5115	152.766	10.5115	152.766	13.4696	157.6	16.3422	154.471	13.8368	156.184	13.65	160.4
	19.5294	163.941	20.9885	169.915	17.197	166.058	11.4898	154.372	11.4898	154.372	14.2625	158.938	17.1556	155.607	14.4316	157.178	14.5	162.12
	18.2857	163.429	19.7258	169	16.5115	165.571	11.2559	154.665	11.2559	154.665	13.9961	159.025	16.855	155.686	14.3018	157.255	15.65	165.27
	17.9333	163.283	20.9626	172.697	17.4542	168	12.9998	158.695	12.9998	158.695	15.1892	161.544	17.8307	157.841	15.184	159.156	16.7	168.6
	19.4603	163.913	22.5185	174.128	18.4777	168.974	14.7424	161.295	14.7424	161.295	16.3927	163.347	18.8255	159.391	16.0873	160.528	17.14	169.39
	19.5294	163.941	22.3522	173.563	18.3866	168.643	14.8484	161.384	14.8484	161.384	16.4888	163.411	18.9166	159.443	16.295	160.599	18.08	170.6
	19.971	164.123	22.9369	174.361	18.6956	169.07	16.8882	165.373	16.8882	165.373	17.8545	166.239	20.2292	161.793	17.356	162.657	18.76	172
	20	164.135	23.1442	174.878	18.9554	169.553	17.2438	166.054	17.2438	166.054	18.1574	166.664	20.4188	162.188	17.5847	163.023	19.43	173.3
	20.7895	164.461	23.6658	174.91	19.2442	169.534	17.5591	166.117	17.5591	166.117	18.3118	166.708	20.5225	162.24	17.6259	163.055	19.87	174.46
	21.5385	164.769	24.5843	176.189	19.8866	170.415	18.2482	167.112	18.2482	167.112	18.7001	167.301	20.8429	162.752	17.9749	163.527	20.34	175.33
	23.7722	165.69	26.1978	176.762	20.8674	170.749	20.8674	170.749	20.8674	170.749	20.4217	169.766	22.3742	164.807	19.1696	165.292	20.85	176.61
	24.1	165.825	26.5713	177.327	21.1411	171.147	21.1411	171.147	21.1411	171.147	20.6208	170.021	22.4948	165.063	19.4854	165.593	21.1	178.03
	25.6456	166.462	27.9869	178.96	22.1203	172.275	21.7843	173.795	21.7843	173.795	21.1104	171.672	22.7869	166.592	19.8594	166.997	21.08	179.51
	26.9351	166.994	29.0488	180.058	22.8459	173.031	22.4771	174.527	22.4771	174.527	21.5214	172.096	23.1409	166.958	20.2465	167.353	21.26	180.93
	29	167.845	30.6819	181.934	24.1128	174.483	23.4851	176.611	23.4851	176.611	22.135	173.323	23.5495	168.154	20.6119	168.423	21.53	182.09
	28.7123	167.726	30.5178	181.982	24.1738	174.705	23.5285	176.865	23.5285	176.865	22.3042	173.546	23.6326	168.424	20.8147	168.723	21.78	183.29
	29.3235	167.978	31.0607	183.032	24.8986	175.824	24.1626	178.043	24.1626	178.043	22.735	174.192	23.9731	169.036	21.372	169.39	22.3	184.32
	30.9032	168.629	32.2163	184.752	26.2191	177.627	25.3307	179.877	25.3307	179.877	23.5134	175.231	24.6331	169.982	22.3289	170.423	22.81	185.76
	33.2453	169.594	33.705	186.797	27.6139	179.481	26.5135	181.825	26.5135	181.825	24.3813	176.49	25.4984	170.919	23.387	171.416	23.66	187.32
	35.9048	170.69	35.177	188.89	28.4499	180.716	27.5323	182.476	27.5323	182.476	24.7871	176.834	25.986	170.982	23.719	171.415	25.02	188.62
	36.125	170.781	35.2846	190.485	28.2258	181.459	28.2258	181.459	28.2258	181.459	24.7956	176.03	26.2174	169.913	23.864	170.397	24.92	188.48
	31.5	168.875	33.1489	189.942	25.4941	179.354	25.4941	179.354	25.4941	179.354	23.0118	175.107	25.0023	168.753	25.3054	170.467	25.81	188.77

## Sheet: Legend
X	Mediolateral coordinate
Y	Anteroposterior coordinate
3	Simplified layout integrating 3 sensors
5	Simplified layout integrating 5 sensors
7	Simplified layout integrating 7 sensors
9	Simplified layout integrating 9 sensors
11	Simplified layout integrating 11 sensors
13	Simplified layout integrating 13 sensors
15	Simplified layout integrating 15 sensors
17	Simplified layout integrating 17 sensors
99	Original Pedar-X insole with 99 sensors (gold standard)
